# Supplementary material for: Mining the microbiome of Lake Afdera to gain insights into microbial diversity and biosynthetic potential
Source: FEMS Microbes. 2024 Mar 7;5:xtae008. doi: 10.1093/femsmc/xtae008 (PMC10979467; doi:10.1093/femsmc/xtae008)
Supplement: xtae008_Supplemental_File [file xtae008_supplemental_file.xlsx]

## Sheet: S1
Supplementary Table S1: detailed BGCs detected using antiSMASH
Metagenome id.	cluster	BGC Type	Cluster size	MIBIG most sim cluster	MIBIG Accession	% of shared genes to MIBIG reference cluster
Bacilli	1	CDPS	20749	Pulcherriminic acid +other	BGC0002103	66
	2	NRPS, betalactone	38181	Fengycin+NRP	BGC0001095	60
	3	NRPS-independent siderophore	15463	Schizokinen+other	BGC0002683	60
	4	thiopeptide, LAP	41234	Butirosin A/butirosin B + saccharide	BGC0000693	7
	5	NRPS	20434	Fengycin/NRP	BGC0001095	20
	6	Terpene	21889	NA	NA	NA
	7	T3PKS	41097	NA	NA	NA
	8	NRPS	82892	Bacitracin +NRP	BGC0000310	100
	9	RiPP like	10050	NA	NA	NA
	10	thiopeptide	32632	NA	NA	NA
	11	NRPS	12940	Fengycin+NRP	BGC0001095	26
	12	NRPS	65442	Lichenysin+NRP	BGC0000381	100
	13	lanthipeptide class	24413	Entianin +RiPP:Lanthipeptide	BGC0000506	18
	14	lassopeptide	22461	NA	NA	NA
	15	NRP-metallophore, NRPS	51755	Bacillibactin/bacillibactin E/bacillibactin F+ NRP	BGC0002695	100
Gammaproteobacteria	1	redox-cofactor	22180	Lankacidin C_NRP+polyketide	BGC0001100	13
	2	NRP-metallophore, NRPS	74499	Azotobactin D +NRP	BGC0002433	66
	3	betalactone,ranthipeptide	40066	Pf-5 pyoverdine +NRP	BGC0000413	8
	4	NAGGN	10632	NA	NA	NA
	5	RiPP like	12198	NA	NA	NA
	6	arylpolyene, resorcinol	47194	APE Vf +other	BGC0000837	45
Alphaproteobacteria	1	NRP-metallophore, NRPS	37927	Entianin +RiPP:Lanthipeptide	BGC0002693	22
	2	betalactone,ranthipeptide	40066	Pf-5 pyoverdine +NRP	BGC0000413	8
	3	NAGGN	14899	NA	NA	NA
	4	NRP-metallophore, NRPS	32539	Azotobactin D +NRP	BGC0002433	41
	5	NRPS	2656	Puwainaphycin A/puwainaphycin B/puwainaphycin C/ puwainaphycin D +NRP+polyketide	BGC0001125	50
	6	RiPP like	12198	NA	NA	NA
	7	arylpolyene,resorcinol	52122	APE Vf +other	BGC0000837	45
Betaproteobacteria	1	NAGGN	14899	NA	NA	NA
	2	NRP-metallophore, NRPS	32539	Azotobactin D+NRP	BGC0002433	41
	3	NRP-metallophore, NRPS	37927	pyoverdine SMX-1+ NRP	BGC0002693	22
Gammaproteobacteria	1	arylpolyene,resorcinol	52122	APE Vf +other	BGC0000837	45
Actinobacteria	1	NRPS	14010	Fengycin+NRP	BGC0001095	20
	2	NRPS	12434	Fengycin+NRP	BGC0001096	20
	3	NRPS	10156	Lichenysin+NRP	BGC0000381	14
	4	NRPS	13724	NA	NA	NA
	5	lanthipeptide class i	24413	Entianin +RiPP:Lanthipeptide	BGC0000506	18
	6	NRPS	28453	Lichenysin+NRP	BGC0000381	50
	7	NRPS,NRPS-like	47594	Bacitracin +NRP	BGC0000310	88
	8	T3PKS	41097	NA	NA	NA
	9	Terpene	21889	NA	NA	NA
	10	NRPS	22213	Fengycin+NRP	BGC0001095	20
	11	thiopeptide, LAP	41210	Butirosin A/butirosin B + saccharide	BGC0000693	7
	12	NRPS-independent siderophore	15463	Schizokinen+other	BGC0002683	60
	13	NRP-metallophore, NRPS	51755	Bacillibactin/bacillibactin E/bacillibactin F+ NRP	BGC0002695	100
	14	lassopeptide	22461	NA	NA	NA
	15	NRPS	25603	Lichenysin+NRP	BGC0000381	57
	16	NRPS, betalactone	27892	Fengycin+NRP	BGC0001095	60
	17	CDPS	20749	Pulcherriminic acid +other	BGC0002103	66
	18	RiPP like	10050	NA	NA	NA
	19	thiopeptide	32632	NA	NA	NA
Flavobacteriia	1	redox-cofactor	14060	Lankacidin C_NRP+polyketide	BGC0001100	13
Gammaproteobacteria	1	NRP-metallophore, NRPS	37927	Pyoverdine SMX-1+ NRP	BGC0002693	22
	2	betalactone,ranthipeptide	40066	Pf-5 pyoverdine +NRP	BGC0000413	8
	3	NRP-metallophore, NRPS	32539	Azotobactin D+NRP	BGC0002433	41
	4	NAGGN	14899	NA	NA	NA
	5	NRPS	2655	Puwainaphycin A/puwainaphycin B/puwainaphycin C/ puwainaphycin D +NRP+polyketide	BGC0001125	50
	6	RiPP like	12198	NA	NA	NA
	7	arylpolyene,resorcinol	52122	APE Vf +other	BGC0000837	45
Bacteroidota	1	Terpene	20926	NA	BGC0000664	NA
	2	Ectoine	9607	Ectoine	BGC0000853	50
	3	Terpene	10785	NA	BGC0000648	NA
	4	T1PKS	19045	Strobilurin	BGC0001909	66
Cyanobacteria	1	Terpene	9843	NA	BGC0000648	NA
	2	Lassopeptide	11881	Lariatin	BGC0000575	68
	3	RiPP-like	10772	Sublancin 168	BGC0000558	56
	4	RiPP-like	7114	Methanobactin	BGC0002004	53
	5	T1PKS	15585	Hapalosin	BGC0000389	60

## Sheet: S2
Supplementary Table S2: detailed bacteriocin and RiPPs detected using BAGEL4
Metagenome id.	Bacteriocins sub class	AOI	ORF	Coordinates (coding strand)	Annotation	Motifs	E-value	Match identity (%)	UniRef
Bacilli	Lanthipeptide A_Streptin	NODE_6_length_481006_cov_539826677.0.AOI_01	orf00001/ABC	437870-460520 (+)	Multidrug resistance ABC transporter ATP-binding/permease protein BmrA OS=Bacillus subtilis (strain 168)	PF00005	2.71e-180	61.75	sp|O06967|BMRA_BACSU
			orf00005/LanK	457832-459190 (+)	sensor protein	PF02518;PF00512	2.28e-58	28.633	Q93GG7_BACSU
			orf00006/LanR	457230-457841 (+)	Putative response regulator	PF00072;PF00072;PF00486;PF00486	1.08e-71	51.232	Q93GG8_BACSU
			orf00008/ABC	456392-457159 (+)	Lantibiotic ABC transporter permease	PF12730	29.615	2.05e-31	Q5WIQ9_BACSK
			orf00010	455634-456392 (+)	Putative uncharacterized protein srtE		1.06e-43	37.398	Q7DAL8_STRP1
			orf00011/ABC	454918-455622 (+)	Putative lantibiotic ABC transporter,ATP-binding protein	PF00005	4.72e-107	65.368	A5I256_CLOBH
			orf00015/LanB	451684-454791 (+)	Subtilin biosynthesis protein SpaB OS=Bacillus subtilis OX=1423 GN=spaB PE=4 SV=2	PF04738;PF14028	3.26e-174	33.013	sp|P39774|SPAB_BACIU
			orf00016/LanC	450378-451691 (+)	Subtilin biosynthesis protein spaC	PF05147	34.722	5.85e-80	SPAC_BACSU
			sORF_20/124.1;Streptin	448151-448318 (+)	leaderLanBC; LE-LanBC; MA-NIS+EPI; Gallidermin; 124.1;Streptin	PF02052	3.77e-17	70	na
			orf00030	446033-446557 (+)	Putative metal-dependent hydrolase YfiT OS=Bacillus subtilis (strain 168) OX=224308 GN=yfiT PE=1 SV=1	na	9.45e-05	26.875	sp|O31562|YFIT_BACSU
			orf00047	437902-439575 (+)	Glutamine--fructose-6-phosphate aminotransferase [isomerizing]	na	0	98.564	sp|Q65P46|GLMS_BACLD
	Competence_ComX	NODE_12_length_355753_cov_490090788.10.AOI_01	sORF_15	80601-80765 (+)	492.1;Competence	RBS=TTAAAGAGGAGACTATAT	8.09e-10	35.897	P45453
			orf00004	87658-90060 (+)	Na(+)/H(+) antiporter subunit A OS=Bacillus subtilis (strain 168) OX=224308 GN=mrpA PE=1 SV=2		0	74.657	sp|Q9K2S2|MRPA_BACSU
			orf00022	79717-80586 (+)	Competence regulatory protein ComQ OS=Bacillus subtilis (strain 168) OX=224308 GN=comQ PE=4 SV=2		6.63e-82	45.361	sp|P33690|COMQ_BACSU
	Sonorensin	NODE_1_length_1140326_cov_412944917.12.AOI_02	orfblast_1	1017569-1017947 (+)	218.1;Sonorensin	na	na	na	na
			orf00008/ABC	1009357-1010463 (+)	Oligosaccharides import ATP-binding protein MsmX OS=Bacillus subtilis (strain 168) OX=224308 GN=msmX PE=1 SV=1	PF00005	0	77.534	sp|P94360|MSMX_BACSU
			orf00019/ABC	1012156-1014174 (+)	Probable multidrug resistance ABC transporter ATP-binding/permease protein YheH OS=Bacillus subtilis (strain 168) OX=224308 GN=yheH PE=1 SV=1	PF00005	0	72.156	sp|O07549|YHEH_BACSU
			orf00028	1016438-1016947(-)	Stress response protein NhaX OS=Bacillus subtilis (strain 168) OX=224308 GN=nhaX PE=2 SV=2		4.15e-60	56.287	sp|O07552|NHAX_BACSU
			orf00015	1000631-1002226 (-)	Oxygen-independent coproporphyrinogen-III oxidase-like protein HemZ OS=Bacillus subtilis (strain 168) OX=224308 GN=hemZ PE=2 SV=1	PF04055	0	79.359	sp|Q796V8|HEMZ_BACSU
			orf00024	1004078-1005208 (-)	UPF0754 membrane protein BLi01057/BL02871		0	92.819	sp|Q65LU9|Y1057_BACLD
	Lasso_peptide	NODE_7_length_478338_cov_529907914.0.AOI_01	orf00032/LasC	103671-105671(+)	Asparagine synthetase [glutamine-hydrolyzing]	PF00733	2.8e-09	23.139	sp|O05272|ASNO_BACSU
			orf00033/ABC	105690-107639(+)	Lantibiotic ABC transporter	PF00005	2.07e-66	26.698	Q5L392_GEOKA
			orf00035/ABC	107633-109441(+)	Subtilin transport ATP-binding protein spaT	PF00005	6.74e-61	28.141	SPAT_BACSU
			orf00005	94115-94678(-)	Putative NAD(P)H-dependent FMN-containing oxidoreductase		4.31e-65	53.371	sp|P96726|YWQN_BACSU
			orf00013	96166-97155(+)	UDP-glucose 4-epimerase OS=Bacillus halodurans		6.23e-161	64.438	sp|Q9KDV3|GALE_BACHD
	Sactipeptides	NODE_7_length_478338_cov_529907914.0.AOI_02	orf00017	222921-223712(+)	Sulfur carrier protein FdhD OS=Bacillus licheniformis		0	96.198	sp|Q65DY4|FDHD_BACLD
			orf00018	223829-224752(+)	GTP 3',8-cyclase OS=Bacillus licheniformis	PF04055	0	95.765	sp|Q65DY5|MOAA_BACLD
			orf00021	224905-225384(+)	Uncharacterized membrane protein YwmF OS=Bacillus subtilis		3.55e-82	69.811	sp|P70963|YWMF_BACSU
			orf00040	229863-230819(+)	Iron-uptake system-binding protein OS=Bacillus subtilis		1.41e-160	73.502	sp|P40409|FEUA_BACSU
			orf00042	230837-231841(+)	Iron-uptake system permease protein FeuB		0	79.88	sp|P40410|FEUB_BACSU
			orf00044	231834-232853(+)	Iron-uptake system permease protein FeuC		0	76.829	sp|P40411|FEUC_BACSU
			orf00045	232894-233742(+)	Ferri-bacillibactin esterase BesA		2.51e-125	62.5	sp|O32102|BESA_BACSU
	Sactipeptides	NODE_11_length_362805_cov_512906313.9.AOI_01	orf00017	71285-72253(+)	Putative metal ion transporter YfjQ		7.51e-127	69.062	sp|O31543|YFJQ_BACSU
			orf00022	73087-74190(-)	Glycerol dehydrogenase		7.51e-127	52.222	sp|P0A9S5|GLDA_ECOLI
			orf00023	74365-75159(-)	Peptidoglycan-N-acetylmuramic acid deacetylase PdaA		1.91e-150	75.769	sp|O34928|PDAA_BACSU
			orf00028/BmbF	75565-76716(+)	Putative protein YfkA	PF04055	0	90.323	sp|O34400|YFKA_BACSU
			orf00037	77806-78861(-)	Ca(2+)/H(+) antiporter ChaA		0	81.766	sp|O34840|CHAA_BACSU
			orf00051	84380-84904(-)	General stress protein 18		2.11e-97	80.588	sp|P80876|GS18_BACSU
	Head-to-tailcyclized peptides_Enterocin_Nkr-5-3B	NODE_2_length_1135975_cov_406142936.5.AOI_01	272.1;Enterocin_Nkr-5-3B	548435-548779(+)	Bacteriocin_IId; 272.1;Enterocin_Nkr-5-3B	PF09221
			orf00017/HttC_DUF95	551307-551801(+)	integral membrane protein (possible accessory factor in peptide antibiotic secretion)	PF01944	1.02e-10	31.667	CAD30172.1
			orf00018/ABC	550543-551250(+)	Putative lantibiotic ABC transporter,ATP-binding protein	PF00005	4.81e-44	37.799	Q18BL2_CLOD6
			orf00030/ABC	546376-547155(+)	Phosphate import ATP-binding protein PstB	PF00005	0	99.228	sp|Q65HC0|PSTB1_BACLD
	Bottromycin	NODE_1_length_1140326_cov_412944917.7.AOI_02	orf00001	994185-995447(-)	Uncharacterized metallophosphoesterase YhaO		1.79e-170	56.897	sp|O07522|YHAO_BACSU
			orf00011	998474-999592(-)	Response regulator aspartate phosphatase I		1.24e-101	41.555	sp|P96649|RAPI_BACSU
			orf00015/Bmbf	1000631-1002226(-)	xygen-independent coproporphyrinogen-III oxidase-like protein HemZ	PF04055	0	79.359	sp|Q796V8|HEMZ_BACSU
			orf00017	1002292-1003155(-)	Stress response protein YhaX		1.25e-165	76.389	sp|O07539|YHAX_BACSU
			orf00024	1004078-1005208(-)	UPF0754 membrane protein BLi01057/BL02871		0	92.819	sp|Q65LU9|Y1057_BACLD
			orf00035/ABC	1009357-1010463(+)	Oligosaccharides import ATP-binding protein MsmX	PF00005	0	77.534	sp|P94360|MSMX_BACSU
			orf00040	1011035-1011175(+)	Small, acid-soluble spore protein 2		3.27e-22	89.13	sp|P84584|SAS2_BACIU
Gammaproteobacteria	Colicin	NODE_22_length_72630_cov_427603458.2.AOI_01	orf00028	70400-71725 (+)	11.3;Colicin		9.46e-46	52.308	na
	PyocinIm		orf00029	71730-71984 (+)	Colicin-E7 immunity protein	PF01320	5.78e-29	55.294	IMM7_ECOLX
			orf00001	61343-62026 (+)	RNA polymerase sigma factor RpoD OS=Pseudomonas protegens		4.49e-163	99.559	sp|P52326|RPOD_PSEPH
			orf00010	66130-67224(+)	Shufflon-specific DNA recombinase		1.16e-59	42.384	sp|P16470|RCI2_ECOLX
Cyanobacteria	Sactipeptides	k141_2666024.297.AOI_01	orf00004/Cyclodehydration	1405 -2286(+)	Bifunctional protein Fold OS=Gloeothece citriformis (strain PCC7424) OX=65393 GN=fold PE=3 SV=1		1.02e-142	67.01	sp|B7KEP3|FOLD_GLOC7
	Sactipeptides	k141_682605.134.AOI_01	orf00041/HlyD	17963-37963 (+)	Multidrug resistance protein	PF13437	7.86e-21	27.679	sp|A6TBH3|MDTA_KLEP7
	Linocin	k141_1703358.148.AOI_01	orf00012/81.3;Linocin_M18Bacteriocin	1-7028 (+)	Bacteriocin found in eubacteria and archaea & involved in oxidative-stress response	PF04454	1.29e-53	34.94
	Sactipeptides	k141_2164673.20.AOI_01	orf00032/BmbF	7654-13672 (-)	Putative mycofactocin radical SAM maturase	Sac_1;PF04055	4.17e-14	33.33
	Sactipeptides	k141_1055034.23.AOI_01	orf00002	11927-31927	Sulfide dehydrogenase [flavocytochrome c] flavoprotein chain		7.96e-12	23.053	sp|Q06530|DHSU_ALLVD
	Lanthipeptide	k141_630277.40.AOI_01	orf00022	7654-15313 (+)	Family of bacteriocidal bacteriocins class II	PF03047; PF04604; PF10439
			orf00024	7654-13672(+)	Type-A lantibiotic; Bacteriocin class II	PF03047; PF04604; PF10439
	Sactipeptides	k141_255921.57.AOI_01	orf00027	8140-14446 (-)	Sensor kinase CckA	PF02518	8.88e-40	30.548	sp|P0DOA0|CCKA_BRUA2
Bacteroidota	Lasso peptide	k141_310816.102.AOI_01	ABC	11360-31360 (+)	Macrolide export ATP-binding/permease protein
	Sactipeptides	k141_2756498.152.AOI_01	orf00036	2939-22939	Universal stress protein
	Zoocin	k141_187954.29.AOI_01	93.3;Zoocin_A	13246-29668	93.3;Zoocin_A/ Select seq ref|WP_263793174.1| peptidoglycan DD-metalloendopeptidase family protein [Salinibacter sp.]		2.38e-22	40.625
	Sactipeptides	k141_1319897.43.AOI_01	Bmbf	5848-14152 (-)	Putative bacteriocin biosynthesis protein	PF04055
	LAP	k141_1161318.196.AOI_01	Cyclodehydration	7186-12814 (-)	Thiazoline oxidase/subtilisin-like protease	PF00082;PF00881;CyaG	9.01e-58	36.022
	Sactipeptides	k141_1011787.185.AOI_01	orf00011/ABC	4113-5939	ATM1-type heavy metal exporter	PF00005	2.58e-179	48.918	sp|Q2G506|ATM1_NOVAD
Actinobacteria	Lanthipeptide	k141_2339073.17.AOI_01	orf00014/LanM	1455-3443	Lantibiotic modifying enzyme	PF05147	1.46e-45	29.469	C4D9N9_9SPHI
			0rf00017	3453-3923	Lantibiotic biosynthesis protein	PF14028	0.001	26.056	Q815Q2_BACCR
	Lasso peptide	k141_749348.237.AOI_01	0rf00012/ABC	6665-8578	Subtilin transport ATP-binding protein	PF00005	8.29e-71	26.072	SPAT_BACSU
	Lanthipeptide	k141_1175575.53.AOI_01	orf00001	6672-5768 (+)	ABC-type bacteriocin/lantibiotic exporters, contain an N-terminal double-glycine peptidase domain		1.88e-103	63.948	A5CZN4_PELTS

## Sheet: S3
Supplementary Table S3: KS domains from MAGs obtained from NaPDoS
Metagenome id.	Domain locus (aa)	Database match	Id (%)	E-value	BGC match	Doman class	Domian subclass
Bacilli	412	BacillusFAS_KS01_FASII	88	1.67e-270	Bacillus subtilis FAS	type II FAS	na
Gammaproteobacteria	412	EscherichiaFAS_KS02_FASII	70	2.42e-203	Escherichia coli FAS	type II FAS	na
	404	EscherichiaFAS_KS01_FASII	70	9.64e-197	Escherichia coli FAS	type II FAS	na
	410	AliivibrioAPE_KS03_FASII	60	7.23e-182	Aliivibrio fischeri aryl polyene	type II FAS	na
	396	AliivibrioAPE_KS02_arylpolyeneKSa	50	8.98e-119	Aliivibrio fischeri aryl polyene	type II aryl polyene	KSa
	242	EscherichiaAPE_KS02_arylpolyeneKSa	35	4.96e-29	Escherichia coli aryl polyene	type II aryl polyene	KSa
	299	chaetoglobosin_KS01_iPKSHR	25	7.81e-09	chaetoglobosin	type I iterative cis-AT	highly reducing
Alphaproteobacteria	412	BacillusFAS_KS01_FASII	88	1.67e-270	Bacillus subtilis FAS	type II FAS	na
Actinobacteria	410	AliivibrioAPE_KS03_FASII	60	7.23e-182	Aliivibrio fischeri aryl polyene	type II FAS	na
	396	AliivibrioAPE_KS02_arylpolyeneKSa	50	8.98e-119	Aliivibrio fischeri aryl polyene	type II aryl polyene	KSa
	242	EscherichiaAPE_KS02_arylpolyeneKSa	35	4.96e-29	Escherichia coli aryl polyene	type II aryl polyene	KSa
	299	chaetoglobosin_KS01_iPKSHR	25	7.81e-09	chaetoglobosin	type I iterative cis-AT	highly reducing
Bacteroidota	412	EscherichiaFAS_KS02_FASII	70	2.42e-203	Escherichia coli FAS	type II FAS	na
Cyanobacteria	428	jamaicamide_KS07_cisHybridKS	65	8.27e-176	jamaicamide	type I modular cis-AT	hybrid KS
	409	BacillusFAS_KS01_FASII	57	1.13e-167	Bacillus subtilis FAS	type II FAS	no subclass
	403	BacillusFAS_KS01_FASII	35	7.74e-57	Bacillus subtilis FAS	type II FAS	no subclass

## Sheet: S4
Supplementary Table S4: C domains from MAGs obtained from NaPDoS
Metagenome id.	Domain locus (aa)	Database match	Id (%)	E-value	BGC match	Doman class	Domian subclass
Bacilli	441	lichenysin_C04_epimerization	100	1.04e-294	lichenysin	epimerization	no subclass
	436	lichenysin_C01_starter	97	1.12e-279	lichenysin	starter	no subclass
	425	lichenysin_C02_LCL	98	4.86e-273	lichenysin	LCL	no subclass
	425	lichenysin_C03_LCL	99	6.69e-273	lichenysin	LCL	no subclass
	456	bacitracin_C04_epimerization	97	1.07e-290	bacitracin	epimerization	no subclass
	425	bacitracin_C03_LCL	97	1.16e-270	bacitracin	LCL	no subclass
	438	nostopeptolide_C05_LCL	31	1.16e-74	nostopeptolide	LCL	no subclass
	436	lichenysin_C09_DCL	100	2.97e-310	lichenysin	DCL	no subclass
	438	lichenysin_C05_DCL	100	8.64e-290	lichenysin	DCL	no subclass
	435	lichenysin_C08_epimerization	98	1.59e-284	lichenysin	epimerization	no subclass
	426	lichenysin_C06_LCL	99	4.03e-278	lichenysin	LCL	no subclass
	426	lichenysin_C07_LCL	99	2.01e-272	lichenysin	LCL	no subclass
	430	bacitracin_C09_DCL	99	6.57e-277	bacitracin	DCL	no subclass
	435	bacitracin_C11_epimerization	96	5.59e-275	bacitracin	epimerization	no subclass
	438	bacitracin_C15_DCL	96	7.43e-274	bacitracin	DCL	no subclass
	425	bacitracin_C13_LCL	98	5.59e-273	bacitracin	LCL	no subclass
	437	bacitracin_C12_DCL	97	8.49e-273	bacitracin	DCL	no subclass
	426	bacitracin_C10_LCL	96	6.18e-267	bacitracin	LCL	no subclass
	435	bacitracin_C14_epimerization	91	6.14e-260	bacitracin	epimerization	no subclass
	426	bacitracin_C06_LCL	97	3.89e-281	bacitracin	LCL	no subclass
	435	bacitracin_C08_epimerization	97	2.31e-277	bacitracin	epimerization	no subclass
	425	bacitracin_C07_LCL	96	1.05e-270	bacitracin	LCL	no subclass
	444	bacillibactin_C02_LCL	68	8.28e-203	bacillibactin	LCL	no subclass
	433	bacillibactin_C01_starter	60	4.58e-174	bacillibactin	starter	no subclass
	457	fengycin_C14_epimerization	67	2.55e-203	fengycin	epimerization	no subclass
	427	fengycin_C01_DCL	65	1.6e-190	fengycin	DCL	no subclass
	458	fengycin_C04_epimerization	59	5.09e-182	fengycin	epimerization	no subclass
	418	fengycin_C02_LCL	62	2.2e-172	fengycin	LCL	no subclass
	427	fengycin_C07_LCL	62	1.4e-167	fengycin	LCL	no subclass
	440	fengycin_C05_DCL	64	3.34e-197	fengycin	DCL	no subclass
	442	fengycin_C09_DCL	63	3.82e-187	fengycin	DCL	no subclass
	454	fengycin_C11_epimerization	59	1.46e-178	fengycin	epimerization	no subclass
	423	fengycin_C10_LCL	59	1.14e-161	fengycin	LCL	no subclass
	436	fengycin_C06_starter	66	1.23e-205	fengycin	starter	no subclass
	432	fengycin_C12_DCL	64	8.37e-203	fengycin	DCL	no subclass
	441	fengycin_C08_epimerization	53	5.13e-150	fengycin	epimerization	no subclass
Gammaproteobacteria	446	pyoverdine_C08_LCL	52	1.61e-141	pyoverdine	LCL	no subclass
	422	pyoverdine_C02_DCL	50	1.92e-125	pyoverdine	DCL	no subclass
	441	surfactin_C04_epimerization	34	3.4e-76	surfactin	epimerization	no subclass
	441	pyoverdine_C06_LCL	48	8.95e-122	pyoverdine	LCL	no subclass
	430	teicoplanin_C03_DCL	38	4.19e-78	teicoplanin	DCL	no subclass
	303	syrin1_C7_LCL	39	2e-39	syringomycin	LCL	no subclass
	301	syrin1_C7_LCL	48	2e-56	syringomycin	LCL	no subclass
	296	liche1_C4E	37	2e-46	lychenicin	eplm	no subclass
	288	compl3_C5_DCL	45	9e-45	complestatin	DCL	no subclass
	295	syrin1_C7_LCL	48	1e-60	syringomycin	eplm	no subclass
	299	ituri2_C4E	40	3e-58	iturin	eplm	no subclass
	291	mycos2_C5_DCL	35	7e-38	mycosubtilin	DCL	no subclass
	301	micro1_C2E	45	1e-51	microcystin	eplm	no subclass
	421	tyrocidine_C07_LCL	32	8.48e-53	tyrocidine	LCL	no subclass
Cyanobacteria	441	nostopeptolide_C08_LCL	52	9.98e-152	nostopeptolide	LCL	no subclass
	441	nostopeptolide_C08_LCL	52	4.08e-132	nostopeptolide	LCL	no subclass
	434	iturin_C03_LCL	20	6.66e-13	iturin	LCL	no subclass

## Sheet: S5
Supplementary Table S5: KS domain from bacterial isolates obtained from NaPDoS
Genome id.	Domain locus (aa)	Database match	Id (%)	e-value	BGC match	Doman class	Domian subclass
Bacillus cereus	407	FabF_Bacillus_FAS	88	0	fatty acid synthesis	FAS	no sub class

## Sheet: S6
Supplementary Table S6: detailed annotation of MAGs using RAST
Metagenome id.	NCBI annotation	Per. Identity	Role	Category	RAST annotation	NCBI accession
Bin_001_Bacilli	Amino acid adenylation domain-containing protein [Bacillus paralicheniformis]	99.75	Bacitracin Stress Response	Bacteriocins, ribosomally synthesized antibacterial peptides	Two-component response regulator BceR	WP_268503473.1
				Bacteriocins, ribosomally synthesized antibacterial peptides	Conserved protein LiaG in B. subtilis in Lia cluster
				Bacteriocins, ribosomally synthesized antibacterial peptides	Protein LiaH, similar to phage shock protein A
				Bacteriocins, ribosomally synthesized antibacterial peptides	Protein LiaI
				Bacteriocins, ribosomally synthesized antibacterial peptides	Bacitracin export ATP-binding protein BceA
				Bacteriocins, ribosomally synthesized antibacterial peptides	Bacitracin export permease protein BceB
				Bacteriocins, ribosomally synthesized antibacterial peptides	Two-component sensor histidine kinase BceS
			Detoxification	Nucleoside triphosphate pyrophosphohydrolase MazG	Nucleoside triphosphate pyrophosphohydrolase MazG (EC 3.6.1.8)
				Nudix proteins (nucleoside triphosphate hydrolases)	ADP-ribose pyrophosphatase (EC 3.6.1.13)
				Nudix proteins (nucleoside triphosphate hydrolases)	8-oxo-dGTPase Bsu YtkD
				Nudix proteins (nucleoside triphosphate hydrolases)	8-oxo-GTPase Bsu YtkD
			Osmotic stress	Osmoregulation	Glycerol uptake facilitator protein
				Choline and Betaine Uptake and Betaine Biosynthesis	Choline ABC transport system, permease protein OpuBB
				Choline and Betaine Uptake and Betaine Biosynthesis	Glycine betaine ABC transport system, glycine betaine-binding protein OpuAC
				Choline and Betaine Uptake and Betaine Biosynthesis	Alcohol dehydrogenase GbsB (type III ), essential for the utilization of choline (EC 1.1.1.1)
				Choline and Betaine Uptake and Betaine Biosynthesis	Glycine betaine ABC transport system, ATP-binding protein OpuAA (EC 3.6.3.32)
				Choline and Betaine Uptake and Betaine Biosynthesis	Betaine aldehyde dehydrogenase (EC 1.2.1.8), betB
				Choline and Betaine Uptake and Betaine Biosynthesis	Choline ABC transport system, choline-binding protein OpuBC
				Choline and Betaine Uptake and Betaine Biosynthesis	Glycine betaine transporter OpuD
				Choline and Betaine Uptake and Betaine Biosynthesis	Choline ABC transport system, permease protein OpuBD
				Choline and Betaine Uptake and Betaine Biosynthesis	Glycine betaine ABC transport system, permease protein OpuAB
				Choline and Betaine Uptake and Betaine Biosynthesis	Choline ABC transport system, ATP-binding protein OpuBA
			Oxidative stress	Protection from Reactive Oxygen Species	Superoxide dismutase [Cu-Zn] precursor (EC 1.15.1.1)
				Protection from Reactive Oxygen Species	Superoxide dismutase [Fe] (EC 1.15.1.1)
				Oxidative stress	Organic hydroperoxide resistance transcriptional regulator
				Oxidative stress	Transcriptional regulator, Crp/Fnr family
				Oxidative stress	Alkyl hydroperoxide reductase subunit C-like protein
				Oxidative stress	Fe2+/Zn2+ uptake regulation proteins
				Oxidative stress	Superoxide dismutase [Cu-Zn] precursor (EC 1.15.1.1)
				Oxidative stress	Superoxide dismutase [Fe] (EC 1.15.1.1)
				Oxidative stress	Peroxide stress regulator
				Oxidative stress	Peroxide stress regulator PerR, FUR family
				Oxidative stress	Ferric uptake regulation protein FUR
				Oxidative stress	Superoxide dismutase [Mn] (EC 1.15.1.1)
				Oxidative stress	Nitrite-sensitive transcriptional repressor NsrR
				Oxidative stress	Ferric uptake regulation protein
				Oxidative stress	Organic hydroperoxide resistance protein
				Glutathione: Redox cycle	Glutathione peroxidase (EC 1.11.1.9)
			Resistance to antibiotics and toxic compounds	Copper homeostasis	Copper resistance protein CopD
				Copper homeostasis	Copper-translocating P-type ATPase, copA(EC 3.6.3.4)
				Copper homeostasis	Copper resistance protein CopC
				Copper homeostasis	Multidrug resistance transporter, Bcr/CflA family
				Cobalt-zinc-cadmium resistance	Cobalt-zinc-cadmium resistance protein
				Cobalt-zinc-cadmium resistance	Transcriptional regulator, MerR family
				Resistance to fluoroquinolones	DNA gyrase subunit B (EC 5.99.1.3)
				Resistance to fluoroquinolones	DNA gyrase subunit A (EC 5.99.1.3)
				Fosfomycin resistance	Fosfomycin resistance protein FosB
				Beta-lactamase	Metal-dependent hydrolases of the beta-lactamase superfamily I
				Beta-lactamase	Beta-lactamase repressor BlaI
				Resistance to chromium compounds	Chromate transport protein ChrA
				Multidrug Resistance Efflux Pumps	Multi antimicrobial extrusion protein (Na(+)/drug antiporter), MATE family of MDR efflux pumps
			Siderophore_Iron acquisition and metabolism	Bacillibactin Siderophore	Trilactone hydrolase [bacillibactin] siderophore
				Bacillibactin Siderophore	Fe-bacillibactin uptake system FeuB
				Bacillibactin Siderophore	Isochorismate synthase (EC 5.4.4.2) [bacillibactin] siderophore
				Bacillibactin Siderophore	Isochorismatase (EC 3.3.2.1) [bacillibactin] siderophore
				Bacillibactin Siderophore	Fe-bacillibactin uptake system FeuA, Fe-bacillibactin binding
				Bacillibactin Siderophore	2,3-dihydroxybenzoate-AMP ligase (EC 2.7.7.58) [bacillibactin] siderophore
				Bacillibactin Siderophore	Fe-bacillibactin uptake system FeuC
				Bacillibactin Siderophore	Bacillibactin synthetase component F (EC 2.7.7.-)
				Bacillibactin Siderophore	2,3-dihydro-2,3-dihydroxybenzoate dehydrogenase (EC 1.3.1.28) [bacillibactin] siderophore
				Siderophore assembly kit	Siderophore synthetase large component, acetyltransferase
				Siderophore assembly kit	Siderophore biosynthesis diaminobutyrate--2-oxoglutarate aminotransferase (EC 2.6.1.76)
				Siderophore assembly kit	Isochorismatase (EC 3.3.2.1) of siderophore biosynthesis
				Siderophore assembly kit	Siderophore biosynthesis L-2,4-diaminobutyrate decarboxylase
				Siderophore assembly kit	Siderophore synthetase component, ligase
				Siderophore assembly kit	ABC-type Fe3+-siderophore transport system, periplasmic iron-binding component
				Siderophore assembly kit	Siderophore transport protein
				Siderophore assembly kit	Siderophore biosynthesis non-ribosomal peptide synthetase modules
				Siderophore assembly kit	2,3-dihydroxybenzoate-AMP ligase (EC 2.7.7.58) of siderophore biosynthesis
				Siderophore assembly kit	ABC-type Fe3+-siderophore transport system, ATPase component
				Siderophore assembly kit	ABC-type Fe3+-siderophore transport system, permease 2 component
				Siderophore assembly kit	Isochorismate synthase (EC 5.4.4.2) of siderophore biosynthesis
				Siderophore assembly kit	Siderophore synthetase small component, acetyltransferase
				Siderophore assembly kit	ABC-type Fe3+-siderophore transport system, permease component
				Siderophore assembly kit	Siderophore biosynthesis protein, monooxygenase
				Siderophore assembly kit	2,3-dihydro-2,3-dihydroxybenzoate dehydrogenase (EC 1.3.1.28) of siderophore biosynthesis
				Siderophore assembly kit	Uncharacterized iron compound ABC uptake transporter, permease protein
				Siderophore assembly kit	Uncharacterized iron compound ABC uptake transporter, substrate-binding protein
				Siderophore assembly kit	Uncharacterized iron compound ABC uptake transporter, ATP-binding protein
			Stress Response	SigmaB stress responce regulation	RsbS, negative regulator of sigma-B
				SigmaB stress responce regulation	Anti-sigma B factor RsbT
				SigmaB stress responce regulation	Serine-protein kinase RsbW (EC 2.7.11.1)
				SigmaB stress responce regulation	Serine phosphatase RsbU, regulator of sigma subunit
				SigmaB stress responce regulation	RNA polymerase sigma factor SigB
				SigmaB stress responce regulation	Anti-sigma B factor antagonist RsbV
				Dimethylarginine metabolism	Ornithine aminotransferase (EC 2.6.1.13)
				Dimethylarginine metabolism	NG,NG-dimethylarginine dimethylaminohydrolase 1 (EC 3.5.3.18)
				Bacterial hemoglobins	Hemoglobin-like protein HbO
				Hfl operon	RNA-binding protein Hfq
				Carbon Starvation	Carbon storage regulator
				Carbon Starvation	Carbon starvation protein A
Bin_005_Cyanobacteria	Hypothetical protein BRC33_14075 [Cyanobacteria bacterium SW_9_44_58]	83.19	ABC transporters	alkylphosphonate (TC 3.A.1.9.1)	Phosphonate ABC transporter permease protein phnE (TC 3.A.1.9.1)	PSO46915.1
				alkylphosphonate (TC 3.A.1.9.1)	Phosphonate ABC transporter ATP-binding protein (TC 3.A.1.9.1)
				oligopeptide (TC 3.A.1.5.1)	Oligopeptide ABC transporter, periplasmic oligopeptide-binding protein OppA (TC 3.A.1.5.1)
			CO2 fixation	CO2 uptake, carboxysome
				CO2 uptake, carboxysome	High-affnity carbon uptake protein Hat/HatR
				CO2 uptake, carboxysome	RuBisCO operon transcriptional regulator CbbR
				CO2 uptake, carboxysome	Low-affinity CO2 hydration protein CphX
				CO2 uptake, carboxysome	Possible RuBisCo chaperonin RbcX
				CO2 uptake, carboxysome	Ribulose bisphosphate carboxylase small chain (EC 4.1.1.39)
				CO2 uptake, carboxysome	Carbon dioxide concentrating mechanism protein CcmO
				CO2 uptake, carboxysome	Carboxysome protein CcmL
				CO2 uptake, carboxysome	NADH dehydrogenase subunit 4, Involved in CO2 fixation
				CO2 uptake, carboxysome	Sensory subunit of low CO2-induced protein complex, putative
				CO2 uptake, carboxysome	Carboxysome protein CcmM
				CO2 uptake, carboxysome	Ribulose bisphosphate carboxylase large chain (EC 4.1.1.39)
				CO2 uptake, carboxysome	NADH dehydrogenase subunit 5, Involved in CO2 fixation
				Photorespiration (oxidative C2 cycle)	D-glycerate 3-kinase (EC 2.7.1.31), plant type
				Photorespiration (oxidative C2 cycle)	Glycolate dehydrogenase (EC 1.1.99.14), iron-sulfur subunit GlcF
				Photorespiration (oxidative C2 cycle)	2-hydroxy-3-oxopropionate reductase (EC 1.1.1.60)
				Photorespiration (oxidative C2 cycle)	Serine hydroxymethyltransferase (EC 2.1.2.1)
				Photorespiration (oxidative C2 cycle)	Ribulose bisphosphate carboxylase small chain (EC 4.1.1.39)
				Photorespiration (oxidative C2 cycle)	Phosphoglycolate phosphatase (EC 3.1.3.18)
				Photorespiration (oxidative C2 cycle)	Glycine cleavage system H protein
				Photorespiration (oxidative C2 cycle)	Ribulose bisphosphate carboxylase large chain (EC 4.1.1.39)
				Photorespiration (oxidative C2 cycle)	Glycolate dehydrogenase (EC 1.1.99.14), subunit GlcD
				Photorespiration (oxidative C2 cycle)	Glycine dehydrogenase [decarboxylating] (glycine cleavage system P protein) (EC 1.4.4.2)
				Photorespiration (oxidative C2 cycle)	Serine--glyoxylate aminotransferase (EC 2.6.1.45)
				Photorespiration (oxidative C2 cycle)	Dihydrolipoamide dehydrogenase (EC 1.8.1.4)
				Photorespiration (oxidative C2 cycle)	Glycolate dehydrogenase (EC 1.1.99.14), FAD-binding subunit GlcE
				Photorespiration (oxidative C2 cycle)	Aminomethyltransferase (glycine cleavage system T protein) (EC 2.1.2.10)
			Capsular and extracellular polysacchrides	dTDP-rhamnose synthesis	dTDP-4-dehydrorhamnose reductase (EC 1.1.1.133)
				dTDP-rhamnose synthesis	Glucose-1-phosphate cytidylyltransferase (EC 2.7.7.33)
				dTDP-rhamnose synthesis	dTDP-glucose 4,6-dehydratase (EC 4.2.1.46)
				dTDP-rhamnose synthesis	dTDP-rhamnosyl transferase RfbF (EC 2.-.-.-)
				dTDP-rhamnose synthesis	dTDP-4-dehydrorhamnose 3,5-epimerase (EC 5.1.3.13)
				dTDP-rhamnose synthesis	Glucose-1-phosphate thymidylyltransferase (EC 2.7.7.24)
				Rhamnose containing glycans	UDP-glucose 4-epimerase (EC 5.1.3.2)
				Rhamnose containing glycans	dTDP-4-dehydrorhamnose reductase (EC 1.1.1.133)
				Rhamnose containing glycans	Teichoic acid export ATP-binding protein TagH (EC 3.6.3.40)
				Rhamnose containing glycans	dTDP-glucose 4,6-dehydratase (EC 4.2.1.46)
				Rhamnose containing glycans	dTDP-4-dehydrorhamnose 3,5-epimerase (EC 5.1.3.13)
				Rhamnose containing glycans	Alpha-D-GlcNAc alpha-1,2-L-rhamnosyltransferase (EC 2.4.1.-)
				Rhamnose containing glycans	Glucose-1-phosphate thymidylyltransferase (EC 2.7.7.24)
			DNA repair	DNA repair, bacterial MutL-MutS system	Recombination inhibitory protein MutS2
				DNA repair, bacterial MutL-MutS system	DNA mismatch repair protein MutS
				DNA repair, bacterial MutL-MutS system	DNA mismatch repair protein MutS
				DNA repair, UvrABC system	Excinuclease ABC subunit C
				DNA repair, UvrABC system	Excinuclease ABC subunit A
				DNA repair, UvrABC system	Excinuclease ABC subunit B
				DNA repair, bacterial photolyase	Deoxyribodipyrimidine photolyase (EC 4.1.99.3)
				2-phosphoglycolate salvage	Phosphoglycolate phosphatase (EC 3.1.3.18)
				RecA and RecX	RecA protein
				RecA and RecX	Regulatory protein RecX
				DNA repair system including RecA, MutS and a hypothetical protein	DNA mismatch repair protein MutS
				DNA repair system including RecA, MutS and a hypothetical protein	RecA protein
				DNA repair system including RecA, MutS and a hypothetical protein	Regulatory protein RecX
				DNA repair, bacterial	DNA repair protein RadA
				DNA repair, bacterial	Exonuclease SbcD
				DNA repair, bacterial	DNA repair protein RecN
				DNA repair, bacterial	A/G-specific adenine glycosylase (EC 3.2.2.-)
				DNA repair, bacterial	DNA-cytosine methyltransferase (EC 2.1.1.37)
				DNA repair, bacterial	Exonuclease SbcC
				DNA repair, bacterial	Endonuclease V (EC 3.1.21.7)
				DNA repair, bacterial	Single-stranded DNA-binding protein
				DNA repair, bacterial	RecA protein
				DNA repair, bacterial	Methyl-directed repair DNA adenine methylase (EC 2.1.1.72)
				DNA repair, bacterial	Alkylated DNA repair protein AlkB
				DNA repair, bacterial	Exodeoxyribonuclease III (EC 3.1.11.2)
				DNA repair, bacterial RecFOR pathway	Single-stranded-DNA-specific exonuclease RecJ, cyanobacterial paralog
				DNA repair, bacterial RecFOR pathway	ATP-dependent DNA helicase RecQ
				DNA repair, bacterial RecFOR pathway	Single-stranded DNA-binding protein
				DNA repair, bacterial RecFOR pathway	Recombination protein RecR
				DNA repair, bacterial RecFOR pathway	RecA protein
				DNA repair, bacterial RecFOR pathway	DNA recombination and repair protein RecO
				DNA repair, bacterial RecFOR pathway	DNA recombination and repair protein RecF
			Detoxification	Nucleoside triphosphate pyrophosphohydrolase MazG	Nucleoside triphosphate pyrophosphohydrolase MazG (EC 3.6.1.8)
				Nudix proteins (nucleoside triphosphate hydrolases)	Deoxyuridine 5'-triphosphate nucleotidohydrolase (EC 3.6.1.23)
				Nudix proteins (nucleoside triphosphate hydrolases)	ADP-ribose pyrophosphatase (EC 3.6.1.13)
				Housecleaning nucleoside triphosphate pyrophosphatases	Deoxyuridine 5'-triphosphate nucleotidohydrolase (EC 3.6.1.23)
				Glutathione-dependent pathway of formaldehyde detoxification	S-formylglutathione hydrolase (EC 3.1.2.12)
				Glutathione-dependent pathway of formaldehyde detoxification	S-(hydroxymethyl)glutathione dehydrogenase (EC 1.1.1.284)
			Nitrogen Metabolism	Cyanate hydrolysis	Cyanate hydratase (EC 4.2.1.104), CynS
				Cyanate hydrolysis	Carbonic anhydrase (EC 4.2.1.1), CynT
				Cyanate hydrolysis	Carbonic anhydrase 2 (EC 4.2.1.1), CynT2
				Cyanate hydrolysis	Cyn operon transcriptional activator, CynR
				Cyanate hydrolysis	Transcriptional activator similar to cyn operon regulator CynR-like
				Cyanate hydrolysis	Cyanate transport protein CynX
				Cyanate hydrolysis	Cyanate ABC transporter, substrate binding protein
				Cyanate hydrolysis	Cyanate ABC transporter, permease protein ABC-perm
				Cyanate hydrolysis	Cyanate ABC transporter, ATP-binding protein ABC-ATP
				Nitrosative stress	Nitric-oxide reductase (EC 1.7.99.7) Nor
				Nitrate and nitrite ammonification	Ferredoxin--nitrite reductase (EC 1.7.7.1)
				Nitrate and nitrite ammonification	Nitrite transporter from formate/nitrite family
				Ammonia assimilation	Glutamine synthetase type I (EC 6.3.1.2)
				Ammonia assimilation	Global nitrogen regulatory protein, CRP family of transcriptional regulators
				Ammonia assimilation	Glutamine synthetase inactivating factor IF7
				Ammonia assimilation	Ferredoxin-dependent glutamate synthase (EC 1.4.7.1)
				Ammonia assimilation	Glutamine synthetase inactivating factor IF17
				Ammonia assimilation	Nitrogen regulatory protein P-II
				Ammonia assimilation	Ammonium transporter
				Ammonia assimilation	Glutamate synthase [NADPH] large chain (EC 1.4.1.13)
			Oxidative stress	Protection from Reactive Oxygen Species	Superoxide dismutase [Cu-Zn] precursor (EC 1.15.1.1)
				Protection from Reactive Oxygen Species	Superoxide dismutase [Fe] (EC 1.15.1.1)
				Oxidative stress	Transcriptional regulator, Crp/Fnr family
				Oxidative stress	Alkyl hydroperoxide reductase subunit C-like protein
				Oxidative stress	Fe2+/Zn2+ uptake regulation proteins
				Oxidative stress	Superoxide dismutase [Cu-Zn] precursor (EC 1.15.1.1)
				Oxidative stress	Superoxide dismutase [Fe] (EC 1.15.1.1)
				Oxidative stress	Peroxide stress regulator
				Oxidative stress	Ferric uptake regulation protein FUR
				Oxidative stress	Ferric uptake regulation protein
				Glutathione: Biosynthesis and gamma-glutamyl cycle	Gamma-glutamyltranspeptidase (EC 2.3.2.2)
				Glutathione: Biosynthesis and gamma-glutamyl cycle	Glutathione synthetase (EC 6.3.2.3)
				Glutathione: Non-redox reactions	Glutathione S-transferase family protein
				Glutathione: Non-redox reactions	Glutathione S-transferase (EC 2.5.1.18)
				Glutathione: Non-redox reactions	Uncharacterized glutathione S-transferase-like protein
				Glutathione: Non-redox reactions	Hydroxyacylglutathione hydrolase (EC 3.1.2.6)
				Glutathione: Non-redox reactions	Glutathione S-transferase, unnamed subgroup (EC 2.5.1.18)
				Glutathione: Non-redox reactions	Glutathione S-transferase, omega (EC 2.5.1.18)
				Rubrerythrin	Rubredoxin Rbr
				Rubrerythrin	Alkyl hydroperoxide reductase subunit C-like protein
				Glutathione: Redox cycle	Glutathione reductase (EC 1.8.1.7), gor
				Glutathione: Redox cycle	Glutaredoxin 3
				Glutathione: Redox cycle	Uncharacterized monothiol glutaredoxin ycf64-like
				Glutathione: Redox cycle	Glutaredoxin 3 (Grx1)
				Glutaredoxins	Glutaredoxin 3
				Glutaredoxins	Uncharacterized monothiol glutaredoxin ycf64-like
				Glutaredoxins	Glutaredoxin 3 (Grx1)
			Protein biosynthesis	tRNA aminoacylation, Val	Valyl-tRNA synthetase (EC 6.1.1.9)
				tRNA aminoacylation, Met	Methionyl-tRNA synthetase (EC 6.1.1.10)
				tRNA aminoacylation, Ile	Isoleucyl-tRNA synthetase (EC 6.1.1.5)
				tRNA aminoacylation, Arg	Arginyl-tRNA synthetase (EC 6.1.1.19)
				Translation initiation factors bacterial	Translation initiation factor 1
				Translation initiation factors bacterial	Methionyl-tRNA formyltransferase
				Translation initiation factors bacterial	Translation initiation factor 3
				Translation initiation factors bacterial	Translation initiation factor 2
				Translation initiation factors bacterial	Ribosome-binding factor A
				Ribosome SSU bacterial	SSU ribosomal protein S11p (S14e)
				Ribosome SSU bacterial	SSU ribosomal protein S1p
				Ribosome SSU bacterial	SSU ribosomal protein S6p
				Ribosome SSU bacterial	SSU ribosomal protein S15p (S13e)
				Ribosome SSU bacterial	SSU ribosomal protein S14p (S29e)
				Ribosome SSU bacterial	SSU ribosomal protein S5p (S2e)
				Ribosome SSU bacterial	SSU ribosomal protein S18p
				Ribosome SSU bacterial	SSU ribosomal protein S17p (S11e)
				Ribosome SSU bacterial	SSU ribosomal protein S20p
				Ribosome SSU bacterial	SSU ribosomal protein S12p (S23e)
				Ribosome SSU bacterial	SSU ribosomal protein S9p (S16e)
				Ribosome SSU bacterial	SSU ribosomal protein S8p (S15Ae)
				Ribosome SSU bacterial	SSU ribosomal protein S4p (S9e)
				Ribosome SSU bacterial	SSU ribosomal protein S14p (S29e), zinc-independent
				Ribosome SSU bacterial	SSU ribosomal protein S19p (S15e)
				Ribosome SSU bacterial	SSU ribosomal protein S10p (S20e)
				Ribosome SSU bacterial	SSU ribosomal protein S16p
				Ribosome SSU bacterial	SSU ribosomal protein S3p (S3e)
				Ribosome SSU bacterial	SSU ribosomal protein S18p, zinc-independent
				Ribosome SSU bacterial	SSU ribosomal protein S7p (S5e)
				Ribosome SSU bacterial	SSU ribosomal protein S2p (SAe)
				Ribosome SSU bacterial	SSU ribosomal protein S21p
				Ribosome SSU bacterial	SSU ribosomal protein S13p (S18e)
				tRNA aminoacylation, Gly	Glycyl-tRNA synthetase alpha chain (EC 6.1.1.14)
				tRNA aminoacylation, Gly	Glycyl-tRNA synthetase beta chain (EC 6.1.1.14)
				tRNA aminoacylation, Ala	Alanyl-tRNA synthetase (EC 6.1.1.7)
				tRNA aminoacylation, Trp	Tryptophanyl-tRNA synthetase (EC 6.1.1.2)
				Programmed frameshift	programmed frameshift-containing
				Programmed frameshift	Peptide chain release factor 2
				tRNA aminoacylation, Cys	Cysteinyl-tRNA synthetase (EC 6.1.1.16)
				Translation termination factors bacterial	Ribosome recycling factor
				Translation termination factors bacterial	Peptidyl-tRNA hydrolase (EC 3.1.1.29)
				Translation termination factors bacterial	Peptide deformylase (EC 3.5.1.88)
				Translation termination factors bacterial	Peptide chain release factor 3
				Translation termination factors bacterial	tmRNA-binding protein SmpB
				Translation termination factors bacterial	Peptide chain release factor 1
				Translation termination factors bacterial	Methionine aminopeptidase (EC 3.4.11.18)
				Translation termination factors bacterial	Peptide chain release factor 2
				tRNA aminoacylation, His	Histidyl-tRNA synthetase (EC 6.1.1.21)
				tRNA aminoacylation, Asp and Asn	Aspartyl-tRNA(Asn) synthetase (EC 6.1.1.23)
				tRNA aminoacylation, Asp and Asn	Aspartyl-tRNA(Asn) amidotransferase subunit C (EC 6.3.5.6)
				tRNA aminoacylation, Asp and Asn	Aspartyl-tRNA(Asn) amidotransferase subunit B (EC 6.3.5.6)
				tRNA aminoacylation, Asp and Asn	Aspartyl-tRNA synthetase (EC 6.1.1.12)
				tRNA aminoacylation, Asp and Asn	Asparaginyl-tRNA synthetase (EC 6.1.1.22)
				tRNA aminoacylation, Asp and Asn	Aspartyl-tRNA(Asn) amidotransferase subunit A (EC 6.3.5.6)
				Translation elongation factors bacterial	Translation elongation factor G
				Translation elongation factors bacterial	Translation elongation factor LepA
				Translation elongation factors bacterial	Translation elongation factor Tu
				Translation elongation factors bacterial	Translation elongation factor Ts
				Translation elongation factors bacterial	Translation elongation factor P
				tRNAs	tRNA-Phe-GAA
				tRNAs	tRNA-Leu-CAG
				tRNAs	tRNA-Arg-ACG
				tRNAs	tRNA-Val-GAC
				tRNAs	tRNA-Leu-CAA
				tRNAs	tRNA-Leu-GAG
				tRNAs	tRNA-Ala-CGC
				tRNAs	tRNA-Arg-CCG
				tRNAs	tRNA-Ala-GGC
				tRNAs	tRNA-Pro-CGG
				tRNAs	tRNA-Gly-CCC
				tRNAs	tRNA-Cys-GCA
				tRNAs	tRNA-Pro-GGG
				tRNAs	tRNA-Gly-GCC
				tRNAs	tRNA-Trp-CCA
				tRNAs	tRNA-Ser-CGA
				tRNAs	tRNA-Ser-GGA
				tRNA aminoacylation, Lys	Lysyl-tRNA synthetase (class II) (EC 6.1.1.6)
				tRNA aminoacylation, Thr	Threonyl-tRNA synthetase (EC 6.1.1.3)
				tRNA aminoacylation, Pro	Prolyl-tRNA synthetase (EC 6.1.1.15), bacterial type
				Translation elongation factor G family	Translation elongation factor G
				tRNA aminoacylation, Glu and Gln	Glutamyl-tRNA(Gln) amidotransferase subunit A (EC 6.3.5.7)
				tRNA aminoacylation, Glu and Gln	Glutamyl-tRNA synthetase (EC 6.1.1.17)
				tRNA aminoacylation, Glu and Gln	Glutamyl-tRNA(Gln) amidotransferase subunit B (EC 6.3.5.7)
				tRNA aminoacylation, Glu and Gln	Glutamyl-tRNA(Gln) synthetase (EC 6.1.1.24)
				tRNA aminoacylation, Glu and Gln	Glutamyl-tRNA(Gln) amidotransferase subunit C (EC 6.3.5.7)
				tRNA aminoacylation, Ser	Seryl-tRNA synthetase (EC 6.1.1.11)
				tRNA aminoacylation, Tyr	Tyrosyl-tRNA synthetase (EC 6.1.1.1)
				Glycyl-tRNA synthetase	Glycyl-tRNA synthetase alpha chain (EC 6.1.1.14)
				Glycyl-tRNA synthetase	Glycyl-tRNA synthetase beta chain (EC 6.1.1.14)
				tRNA aminoacylation, Leu	Leucyl-tRNA synthetase (EC 6.1.1.4)
				tRNA aminoacylation, Phe	Phenylalanyl-tRNA synthetase alpha chain (EC 6.1.1.20)
				tRNA aminoacylation, Phe	Phenylalanyl-tRNA synthetase beta chain (EC 6.1.1.20)
			Respiration	Quinone oxidoreductase family	Quinone oxidoreductase (EC 1.6.5.5)
				Biogenesis of cytochrome c oxidases	Heme A synthase, cytochrome oxidase biogenesis protein Cox15-CtaA
				Biogenesis of cytochrome c oxidases	Ferredoxin--NADP(+) reductase (EC 1.18.1.2)
				Cytochrome B6-F complex	complex iron-sulfur subunit PetC1 (Rieske iron sulfur protein EC 1.10.9.1)
				Cytochrome B6-F complex	complex subunit, apocytochrome f
				Cytochrome B6-F complex	complex subunit V (PetG)
				Cytochrome B6-F complex	complex subunit IV (PetD)
				Cytochrome B6-F complex	complex subunit, cytochrome b6
				Cytochrome B6-F complex	complex alternative Rieske iron sulfur protein PetC2
				Biogenesis of c-type cytochromes	Cytochrome c-type biogenesis protein Ccs1/ResB
				Biogenesis of c-type cytochromes	Cytochrome c-type biogenesis protein CcsA/ResC
				Biogenesis of c-type cytochromes	Cytochrome c-type biogenesis protein CcdA (DsbD analog)
				Soluble cytochromes and functionally related electron carriers	soluble [2Fe-2S] ferredoxin
				Soluble cytochromes and functionally related electron carriers	Ferredoxin, 2Fe-2S
				Soluble cytochromes and functionally related electron carriers	Cytochrome C553 (soluble cytochrome f)
				Soluble cytochromes and functionally related electron carriers	Photosystem II protein PsbV, cytochrome c550
				Soluble cytochromes and functionally related electron carriers	Ferredoxin
			Stress Response	SigmaB stress responce regulation	Serine phosphatase RsbU, regulator of sigma subunit
				Bacterial hemoglobins	diguanylate cyclase/phosphodiesterase (GGDEF & EAL domains) with PAS/PAC sensor(s)
				Bacterial hemoglobins	Putative bacterial haemoglobin
			UV-absorbing secondary metabolites	Mycosporine synthesis cluster	O-methyltransferase, MysB
				Mycosporine synthesis cluster	ATP-grasp ligase forming mycosporine-glycine, MysC
				Mycosporine synthesis cluster	Demethyl 4-deoxygadusol synthase, MysA
				Mycosporine synthesis cluster	Predicted sodium/serine symporter, MysT
				Mycosporine synthesis cluster	D-alanine--D-alanine ligase (EC 6.3.2.4), MysD
				Mycosporine synthesis cluster	Mycosporine-producing nonribosomal peptide synthetase, NRPSm
			Periplasmic Stress	Periplasmic Stress Response	HtrA protease/chaperone protein
			Resistance to antibiotics and toxic compounds	Cobalt-zinc-cadmium resistance	Putative silver efflux pump
				Cobalt-zinc-cadmium resistance	Cobalt-zinc-cadmium resistance protein
				Cobalt-zinc-cadmium resistance	Cobalt-zinc-cadmium resistance protein CzcD
				Cobalt-zinc-cadmium resistance	Probable Co/Zn/Cd efflux system membrane fusion protein
				Mercuric reductase	Mercuric ion reductase (EC 1.16.1.1)
				Mercury resistance operon	Mercuric ion reductase (EC 1.16.1.1)
				Resistance to fluoroquinolones	DNA gyrase subunit B (EC 5.99.1.3)
				Copper homeostasis: copper tolerance	Periplasmic divalent cation tolerance protein CutA
				Cadmium resistance	Cadmium efflux system accessory protein
				Resistance to chromium compounds	Chromate transport protein ChrA
Bin_Gammaproteobacteria	SidA/IucD/PvdA family monooxygenase [Pseudomonas khazarica]	100	Bacteriocins, ribosomally synthesized antibacterial peptides	Tolerance to colicin E2	Conserved uncharacterized protein CreA	WP_210389374.1
				Tolerance to colicin E3	Inner membrane protein CreD
			Carbohydrates	Carbon storage regulator	Carbon storage regulator
			Detoxification	Nucleoside triphosphate pyrophosphohydrolase MazG	Nucleoside triphosphate pyrophosphohydrolase MazG (EC 3.6.1.8)
				Nudix proteins (nucleoside triphosphate hydrolases)	Putative Nudix hydrolase YfcD (EC 3.6.-.-)
				Nudix proteins (nucleoside triphosphate hydrolases)	Nudix hydrolase family protein PA3470
				Nudix proteins (nucleoside triphosphate hydrolases)	Deoxyuridine 5'-triphosphate nucleotidohydrolase (EC 3.6.1.23)
				Nudix proteins (nucleoside triphosphate hydrolases)	ADP-ribose pyrophosphatase (EC 3.6.1.13)
				Housecleaning nucleoside triphosphate pyrophosphatases	Deoxyuridine 5'-triphosphate nucleotidohydrolase (EC 3.6.1.23)
				Uptake of selenate and selenite	Sulfate and thiosulfate import ATP-binding protein CysA (EC 3.6.3.25)
				Glutathione-dependent pathway of formaldehyde detoxification	S-formylglutathione hydrolase (EC 3.1.2.12)
				Glutathione-dependent pathway of formaldehyde detoxification	S-(hydroxymethyl)glutathione dehydrogenase (EC 1.1.1.284)
				Glutathione-dependent pathway of formaldehyde detoxification	Transcriptional regulator, LysR family, in formaldehyde detoxification operon
				Sucrose utilization	Sucrose phosphorylase (EC 2.4.1.7)
				Sucrose utilization	Fructokinase (EC 2.7.1.4)
			DNA repair	DNA repair, bacterial MutL-MutS system	DNA mismatch repair protein MutS
				DNA repair, bacterial MutL-MutS system	DNA mismatch repair protein MutL
				DNA repair, bacterial MutL-MutS system	Excinuclease ABC subunit C
				DNA repair, bacterial MutL-MutS system	Excinuclease ABC subunit A
				DNA repair, UvrABC system	Excinuclease ABC subunit B
				DNA repair, UvrABC system	Deoxyribodipyrimidine photolyase (EC 4.1.99.3)
				DNA repair, UvrABC system	Phosphoglycolate phosphatase (EC 3.1.3.18)
				DNA repair, bacterial photolyase	RecA protein
				2-phosphoglycolate salvage	Regulatory protein RecX
				RecA and RecX	DNA mismatch repair protein MutS
				RecA and RecX	RecA protein
				DNA repair system including RecA, MutS and a hypothetical protein	Regulatory protein RecX
				DNA repair system including RecA, MutS and a hypothetical protein	DNA repair protein RadA
				DNA repair system including RecA, MutS and a hypothetical protein	Exonuclease SbcD
				DNA repair, bacterial	DNA repair protein RecN
				DNA repair, bacterial	A/G-specific adenine glycosylase (EC 3.2.2.-)
				DNA repair, bacterial	DNA-cytosine methyltransferase (EC 2.1.1.37)
				DNA repair, bacterial	Exonuclease SbcC
				DNA repair, bacterial	Endonuclease V (EC 3.1.21.7)
				DNA repair, bacterial	Single-stranded DNA-binding protein
				DNA repair, bacterial	RecA protein
				DNA repair, bacterial	Methyl-directed repair DNA adenine methylase (EC 2.1.1.72)
				DNA repair, bacterial	Alkylated DNA repair protein AlkB
				DNA repair, bacterial	Exodeoxyribonuclease III (EC 3.1.11.2)
				DNA repair, bacterial	Single-stranded-DNA-specific exonuclease RecJ, cyanobacterial paralog
				DNA repair, bacterial	ATP-dependent DNA helicase RecQ
				DNA repair, bacterial RecFOR pathway	Single-stranded DNA-binding protein
				DNA repair, bacterial RecFOR pathway	Recombination protein RecR
				DNA repair, bacterial RecFOR pathway	RecA protein
				DNA repair, bacterial RecFOR pathway	DNA recombination and repair protein RecO
				DNA repair, bacterial RecFOR pathway	DNA recombination and repair protein RecF
				DNA repair, bacterial RecBCD pathway	Exodeoxyribonuclease V beta chain (EC 3.1.11.5)
				DNA repair, bacterial RecBCD pathway	Exodeoxyribonuclease V gamma chain (EC 3.1.11.5)
				DNA repair, bacterial RecBCD pathway	Exodeoxyribonuclease V alpha chain (EC 3.1.11.5)
				DNA repair, bacterial UvrD and related helicases	ATP-dependent DNA helicase Rep
				DNA repair, bacterial UvrD and related helicases	ATP-dependent DNA helicase UvrD/PcrA, proteobacterial paralog
			Nitrogen Metabolism	Ammonia assimilation	Glutamine synthetase type I (EC 6.3.1.2)
				Ammonia assimilation	Ferredoxin-dependent glutamate synthase (EC 1.4.7.1)
				Ammonia assimilation	Glutamate synthase [NADPH] large chain (EC 1.4.1.13)
			Oxidative stress	Oxidative stress	Ferric uptake regulation protein FUR
				Oxidative stress	Alkyl hydroperoxide reductase subunit C-like protein AhpC
				Oxidative stress	Phytochrome, two-component sensor histidine kinase (EC 2.7.3.-)
				Glutathione: Biosynthesis and gamma-glutamyl cycle	Glutamate--cysteine ligase (EC 6.3.2.2), divergent, of Alpha- and Beta-proteobacteria type
				Glutathione: Biosynthesis and gamma-glutamyl cycle	Glutathione synthetase (EC 6.3.2.3)
				Glutathione: Non-redox reactions	Lactoylglutathione lyase (EC 4.4.1.5)
				Rubrerythrin	Rubredoxin Rbr
				Rubrerythrin	Alkyl hydroperoxide reductase subunit C-like protein
				Glutathione: Redox cycle	Uncharacterized monothiol glutaredoxin ycf64-like
				Glutathione: Redox cycle	Glutathione peroxidase (EC 1.11.1.9)
				Glutaredoxins	Uncharacterized monothiol glutaredoxin ycf64-like
			Resistance to antibiotics and toxic compounds	Mercury resistance operon	Mercuric ion reductase (EC 1.16.1.1)
				Copper homeostasis	Multicopper oxidase
				Copper homeostasis	Cytochrome c heme lyase subunit CcmF
				Copper homeostasis	Copper-translocating P-type ATPase, copA (EC 3.6.3.4)
				Copper homeostasis	Copper resistance protein B, CopB
				Copper homeostasis	CopG protein
				Cobalt-zinc-cadmium resistance	Transcriptional regulator, MerR family
				Resistance to fluoroquinolones	DNA gyrase subunit B (EC 5.99.1.3)
				Resistance to fluoroquinolones	DNA gyrase subunit A (EC 5.99.1.3)
				Copper homeostasis: copper tolerance	Copper homeostasis protein CutE
				Copper homeostasis: copper tolerance	Magnesium and cobalt efflux protein CorC
				Beta-lactamase	Metal-dependent hydrolases of the beta-lactamase superfamily I
				Zinc resistance	Response regulator of zinc sigma-54-dependent two-component system
				Mercuric reductase	Mercuric ion reductase (EC 1.16.1.1)
			Respiration	Biogenesis of cytochrome c oxidases	Heme A synthase, cytochrome oxidase biogenesis protein Cox15-CtaA
				Biogenesis of c-type cytochromes	Cytochrome c heme lyase subunit CcmF
				Biogenesis of c-type cytochromes	Cytochrome c-type biogenesis protein DsbD, protein-disulfide reductase (EC 1.8.1.8)
				Soluble cytochromes and functionally related electron carriers	Ferredoxin
			Stress Response	SigmaB stress responce regulation	Serine phosphatase RsbU, regulator of sigma subunit
				Hfl operon	HflC protein
				Hfl operon	HflK protein
				Carbon Starvation	Carbon starvation protein A
Bin_Bacteroidetes	Transposase [Salinibacter ruber]	73.68	Central carbohydrate metabolism	Methylglyoxal Metabolism	Lactoylglutathione lyase (EC 4.4.1.5)	WP_162892360.1
				Methylglyoxal Metabolism	Aldehyde dehydrogenase (EC 1.2.1.3)
				Pyruvate metabolism II: acetyl-CoA, acetogenesis from pyruvate	Aldehyde dehydrogenase (EC 1.2.1.3)
				Pyruvate metabolism II: acetyl-CoA, acetogenesis from pyruvate	Acetate permease ActP (cation/acetate symporter)
				Pyruvate metabolism II: acetyl-CoA, acetogenesis from pyruvate	Pyruvate dehydrogenase E1 component beta subunit (EC 1.2.4.1)
				Pyruvate metabolism II: acetyl-CoA, acetogenesis from pyruvate	Acetyl-coenzyme A synthetase (EC 6.2.1.1)
				Pyruvate metabolism II: acetyl-CoA, acetogenesis from pyruvate	Dihydrolipoamide acetyltransferase component of pyruvate dehydrogenase complex (EC 2.3.1.12)
				Pyruvate metabolism II: acetyl-CoA, acetogenesis from pyruvate	Pyruvate dehydrogenase E1 component alpha subunit (EC 1.2.4.1)
				Pyruvate metabolism II: acetyl-CoA, acetogenesis from pyruvate	NAD-dependent protein deacetylase of SIR2 family
				Pyruvate metabolism II: acetyl-CoA, acetogenesis from pyruvate	Pyruvate,phosphate dikinase (EC 2.7.9.1)
				Pyruvate metabolism II: acetyl-CoA, acetogenesis from pyruvate	Phosphoenolpyruvate carboxylase (EC 4.1.1.31)
				Pyruvate metabolism II: acetyl-CoA, acetogenesis from pyruvate	NADP-dependent malic enzyme (EC 1.1.1.40)
				Pyruvate metabolism II: acetyl-CoA, acetogenesis from pyruvate	Phosphoenolpyruvate synthase (EC 2.7.9.2)
				Pyruvate Alanine Serine Interconversions	Branched-chain amino acid aminotransferase (EC 2.6.1.42)
				Pyruvate Alanine Serine Interconversions	Alanine racemase (EC 5.1.1.1)
				Glyoxylate bypass	Malate dehydrogenase (EC 1.1.1.37)
				Glyoxylate bypass	Citrate synthase (si) (EC 2.3.3.1)
				Glyoxylate bypass	Isocitrate lyase (EC 4.1.3.1)
				Glyoxylate bypass	Malate synthase (EC 2.3.3.9)
				Glyoxylate bypass	Aconitate hydratase (EC 4.2.1.3)
				Glycolysis and Gluconeogenesis	Glucose-6-phosphate isomerase, archaeal II (EC 5.3.1.9)
				Glycolysis and Gluconeogenesis	Triosephosphate isomerase (EC 5.3.1.1)
				Glycolysis and Gluconeogenesis	Pyruvate,phosphate dikinase (EC 2.7.9.1)
				Glycolysis and Gluconeogenesis	Fructose-1,6-bisphosphatase, GlpX type (EC 3.1.3.11)
				Glycolysis and Gluconeogenesis	Fructose-1,6-bisphosphatase, type I (EC 3.1.3.11)
				Glycolysis and Gluconeogenesis	Phosphoglycerate mutase (EC 5.4.2.1)
				Glycolysis and Gluconeogenesis	Phosphoenolpyruvate synthase (EC 2.7.9.2)
				Glycolysis and Gluconeogenesis	Enolase (EC 4.2.1.11)
				Glycolysis and Gluconeogenesis	NAD-dependent glyceraldehyde-3-phosphate dehydrogenase (EC 1.2.1.12)
				Glycolysis and Gluconeogenesis	Phosphoglycerate kinase (EC 2.7.2.3)
				Dehydrogenase complexes	Branched-chain alpha-keto acid dehydrogenase, E1 component, beta subunit (EC 1.2.4.4)
				Dehydrogenase complexes	Branched-chain alpha-keto acid dehydrogenase, E1 component, alpha subunit (EC 1.2.4.4)
				Dehydrogenase complexes	Pyruvate dehydrogenase E1 component beta subunit (EC 1.2.4.1)
				Dehydrogenase complexes	Dihydrolipoamide acetyltransferase component of pyruvate dehydrogenase complex (EC 2.3.1.12)
				Dehydrogenase complexes	Pyruvate dehydrogenase E1 component alpha subunit (EC 1.2.4.1)
				Dehydrogenase complexes	Cytosol aminopeptidase PepA (EC 3.4.11.1)
			Carbohydrates	Carbon storage regulator	Carbon storage regulator, CsrA
				VC0266	Hypothetical protein VC0266 (sugar utilization related?)
				Carbon storage regulator	Lacto-N-Biose I and Galacto-N-Biose Metabolic Pathway
			Detoxification	Nucleoside triphosphate pyrophosphohydrolase MazG	Nucleoside triphosphate pyrophosphohydrolase MazG (EC 3.6.1.8)
				Nudix proteins (nucleoside triphosphate hydrolases)	Deoxyuridine 5'-triphosphate nucleotidohydrolase (EC 3.6.1.23)
				Nudix proteins (nucleoside triphosphate hydrolases)	Hypothetical nudix hydrolase YeaB
				Nudix proteins (nucleoside triphosphate hydrolases)	ADP-ribose pyrophosphatase (EC 3.6.1.13)
				Housecleaning nucleoside triphosphate pyrophosphatases	Deoxyuridine 5'-triphosphate nucleotidohydrolase
				Glutathione-dependent pathway of formaldehyde detoxification	S-(hydroxymethyl)glutathione dehydrogenase (EC 1.1.1.284)
			Oxidative stress	Protection from Reactive Oxygen Species	Superoxide dismutase [Fe] (EC 1.15.1.1)
				Oxidative stress	Ferric uptake regulation protein FUR
				Oxidative stress	Superoxide dismutase [Mn] (EC 1.15.1.1)
				Oxidative stress	Alkyl hydroperoxide reductase subunit C-like protein
				Oxidative stress	Superoxide dismutase [Fe] (EC 1.15.1.1)
				Oxidative stress	Phytochrome, two-component sensor histidine kinase (EC 2.7.3.-)
				Glutathione: Biosynthesis and gamma-glutamyl cycle	Glutathione synthetase (EC 6.3.2.3)
				Glutathione: Non-redox reactions	Lactoylglutathione lyase (EC 4.4.1.5)
				Glutathione: Non-redox reactions	Glutathione S-transferase, unnamed subgroup (EC 2.5.1.18)
				Glutathione: Non-redox reactions	Glutathione S-transferase, omega (EC 2.5.1.18)
				Rubrerythrin	Rubredoxin Rbr
				Rubrerythrin	Alkyl hydroperoxide reductase subunit C-like protein
				Glutathione: Redox cycle	Glutaredoxin
				Glutathione: Redox cycle	Uncharacterized monothiol glutaredoxin ycf64-like
				Glutathione: Redox cycle	Glutathione peroxidase (EC 1.11.1.9)
				Glutaredoxins	Glutaredoxin
				Glutaredoxins	Uncharacterized monothiol glutaredoxin ycf64-like
			Respiration	Quinone oxidoreductase family	Quinone oxidoreductase (EC 1.6.5.5)
				Biogenesis of cytochrome c oxidases	Heme A synthase, cytochrome oxidase biogenesis protein Cox15-CtaA
				Biogenesis of c-type cytochromes	Cytochrome c heme lyase subunit CcmF
				Biogenesis of c-type cytochromes	Cytochrome c-type biogenesis protein CcmC, putative heme lyase for CcmE
				Biogenesis of c-type cytochromes	Cytochrome c-type biogenesis protein DsbD, protein-disulfide reductase (EC 1.8.1.8)
				Soluble cytochromes and functionally related electron carriers	Ferredoxin
			Stress Response	Hfl operon	HflC protein
				Hfl operon	HflK protein
				Carbon Starvation	Carbon storage regulator
				Carbon Starvation	Carbon starvation protein A, CstA
Bin_025_Bacteroidota	Hypothetical protein [Rhodothermaceae bacterium]	63.64	Detoxification	Nucleoside triphosphate pyrophosphohydrolase MazG	Nucleoside triphosphate pyrophosphohydrolase MazG (EC 3.6.1.8)	MBC13088.1
				Nudix proteins (nucleoside triphosphate hydrolases)	5-methyl-dCTP pyrophosphohydrolase (EC 3.6.1.-)
			Periplasmic stress	Periplasmic stress repsonse	Survival protein SurA precursor (Peptidyl-prolyl cis-trans isomerase SurA) (EC 5.2.1.8)
				Periplasmic stress repsonse	Intramembrane protease RasP/YluC, implicated in cell division based on FtsL cleavage
				Periplasmic stress repsonse	HtrA protease/chaperone protein
			Nitrogen Metabolism	Nitrosative stress	NnrS protein involved in response to NO
				Nitrosative stress	Nitrite-sensitive transcriptional repressor NsrR
				Nitrate and nitrite ammonification	Respiratory nitrate reductase alpha chain (EC 1.7.99.4)
				Nitrate and nitrite ammonification	Respiratory nitrate reductase gamma chain (EC 1.7.99.4) Nar
				Nitrate and nitrite ammonification	Nitrate/nitrite transporter
				Nitrate and nitrite ammonification	Respiratory nitrate reductase delta chain (EC 1.7.99.4)
				Nitrate and nitrite ammonification	Respiratory nitrate reductase beta chain (EC 1.7.99.4)
				Ammonia assimilation	Nitrogen regulatory protein P-II
				Ammonia assimilation	Glutamate-ammonia-ligase adenylyltransferase (EC 2.7.7.42)
				Ammonia assimilation	Ammonium transporter
				Ammonia assimilation	Glutamate synthase [NADPH] large chain (EC 1.4.1.13)
				Ammonia assimilation	[Protein-PII] uridylyltransferase (EC 2.7.7.59)
				Ammonia assimilation	Glutamine synthetase type I (EC 6.3.1.2)
				Ammonia assimilation	Glutamate synthase [NADPH] small chain (EC 1.4.1.13)
				Ammonia assimilation	Glutamate synthase [NADPH] putative GlxC chain (EC 1.4.1.13)
				Ammonia assimilation	Glutamine amidotransferase protein GlxB (EC 2.4.2.-)
			Osmotic stress	Osmoregulation	Outer membrane protein A precursor, OmpA
				Choline and Betaine Uptake and Betaine Biosynthesis	Sarcosine oxidase alpha subunit (EC 1.5.3.1), sox
				Choline and Betaine Uptake and Betaine Biosynthesis	Sarcosine oxidase beta subunit (EC 1.5.3.1)
				Choline and Betaine Uptake and Betaine Biosynthesis	High-affinity choline uptake protein BetT
				Choline and Betaine Uptake and Betaine Biosynthesis	Betaine aldehyde dehydrogenase (EC 1.2.1.8)
				Choline and Betaine Uptake and Betaine Biosynthesis	L-proline glycine betaine ABC transport system permease protein ProV (TC 3.A.1.12.1)
				Choline and Betaine Uptake and Betaine Biosynthesis	HTH-type transcriptional regulator BetI
				Choline and Betaine Uptake and Betaine Biosynthesis	GbcA Glycine betaine demethylase subunit A
				Choline and Betaine Uptake and Betaine Biosynthesis	Sarcosine oxidase delta subunit (EC 1.5.3.1)
				Choline and Betaine Uptake and Betaine Biosynthesis	L-proline glycine betaine binding ABC transporter protein ProX (TC 3.A.1.12.1)
				Choline and Betaine Uptake and Betaine Biosynthesis	Choline dehydrogenase (EC 1.1.99.1)
				Choline and Betaine Uptake and Betaine Biosynthesis	L-proline glycine betaine ABC transport system permease protein ProW (TC 3.A.1.12.1)
			Oxidative stress	Glutathione: Biosynthesis and gamma-glutamyl cycle	Gamma-glutamyltranspeptidase (EC 2.3.2.2)
				Glutathione: Biosynthesis and gamma-glutamyl cycle	Glutathione synthetase (EC 6.3.2.3)
				Glutathione: Biosynthesis and gamma-glutamyl cycle	Glutamate--cysteine ligase (EC 6.3.2.2)
				Glutathione: Non-redox reactions	Glutathione S-transferase family protein
				Glutathione: Non-redox reactions	Glutathione S-transferase (EC 2.5.1.18)
				Glutathione: Non-redox reactions	Lactoylglutathione lyase (EC 4.4.1.5)
				Glutathione: Non-redox reactions	Hydroxyacylglutathione hydrolase (EC 3.1.2.6)
				Glutathione: Redox cycle	Glutathione reductase (EC 1.8.1.7)
				Glutathione: Redox cycle	Uncharacterized monothiol glutaredoxin ycf64-like
				Glutathione: Redox cycle	Glutathione peroxidase (EC 1.11.1.9)
				Glutaredoxins	Uncharacterized monothiol glutaredoxin ycf64-like
				Copper homeostasis	Cytochrome c heme lyase subunit CcmF
				Copper homeostasis	Copper-translocating P-type ATPase, copA (EC 3.6.3.4)
				Copper homeostasis	Multidrug resistance transporter, Bcr/CflA family
				Copper homeostasis	Copper tolerance protein
				Resistance to fluoroquinolones	DNA gyrase subunit B (EC 5.99.1.3)
				Resistance to fluoroquinolones	DNA gyrase subunit A (EC 5.99.1.3)
				Copper homeostasis: copper tolerance	Copper homeostasis protein CutE
				Copper homeostasis: copper tolerance	Magnesium and cobalt efflux protein CorC
			Respiration	Quinone oxidoreductase family	Quinone oxidoreductase (EC 1.6.5.5)
				Biogenesis of cytochrome c oxidases	Heme A synthase, cytochrome oxidase biogenesis protein Cox15-CtaA
				Biogenesis of cytochrome c oxidases	Ferredoxin--NADP(+) reductase (EC 1.18.1.2)
				Biogenesis of cytochrome c oxidases	Cytochrome oxidase biogenesis protein Surf1, facilitates heme A insertion
				Formate hydrogenase	Formate dehydrogenase chain D (EC 1.2.1.2)
				Biogenesis of c-type cytochromes	Periplasmic thiol:disulfide oxidoreductase DsbB, required for DsbA reoxidation
				Biogenesis of c-type cytochromes	Cytochrome c-type biogenesis protein CcmC, putative heme lyase for CcmE
				Biogenesis of c-type cytochromes	ABC transporter involved in cytochrome c biogenesis, CcmB subunit
				Biogenesis of c-type cytochromes	Cytochrome c-type biogenesis protein CcmE, heme chaperone
				Biogenesis of c-type cytochromes	Periplasmic thiol:disulfide interchange protein DsbA
				Biogenesis of c-type cytochromes	Cytochrome c heme lyase subunit CcmL
				Biogenesis of c-type cytochromes	Cytochrome c heme lyase subunit CcmF
				Biogenesis of c-type cytochromes	Cytochrome c-type biogenesis protein CcmG/DsbE, thiol:disulfide oxidoreductase
				Biogenesis of c-type cytochromes	Cytochrome c-type biogenesis protein CcmD, interacts with CcmCE
				Biogenesis of c-type cytochromes	Cytochrome c-type biogenesis protein DsbD, protein-disulfide reductase (EC 1.8.1.8)
				Soluble cytochromes and functionally related electron carriers	Putative diheme cytochrome c-553
				Soluble cytochromes and functionally related electron carriers	Ferredoxin, 2Fe-2S
				Carbon monoxide dehydrogenase maturation factors	Carbon monoxide oxidation accessory protein CoxG
				Carbon monoxide dehydrogenase maturation factors	Carbon monoxide oxidation accessory protein CoxE
				Carbon monoxide dehydrogenase maturation factors	Aerobic carbon monoxide dehydrogenase molybdenum cofactor insertion protein CoxF
				Carbon monoxide dehydrogenase maturation factors	Carbon monoxide oxidation accessory protein CoxD
			Stress Response	Hfl operon	HflC protein
				Hfl operon	HflK protein
Bin_006_Alphaproteobacteria	Threonine/serine dehydratase [Limimonas halophila]	65.61	Stress Response	SigmaB stress responce regulation	Serine-protein kinase RsbW (EC 2.7.11.1)	WP_090019019.1
				SigmaB stress responce regulation	Serine phosphatase RsbU, regulator of sigma subunit
				SigmaB stress responce regulation	Anti-sigma B factor antagonist RsbV
				Dimethylarginine metabolism	NG,NG-dimethylarginine dimethylaminohydrolase 1 (EC 3.5.3.18)
				Carbon Starvation	Starvation sensing protein RspA
			Respiration	Quinone oxidoreductase family	Quinone oxidoreductase (EC 1.6.5.5)
				Biogenesis of cytochrome c oxidases	Heme A synthase, cytochrome oxidase biogenesis protein Cox15-CtaA
				Biogenesis of cytochrome c oxidases	Ferredoxin--NADP(+) reductase (EC 1.18.1.2)
				Biogenesis of c-type cytochromes	Cytochrome c heme lyase subunit CcmF
				Biogenesis of c-type cytochromes	Cytochrome c-type biogenesis protein CcmC, putative heme lyase for CcmE
				Biogenesis of c-type cytochromes	ABC transporter involved in cytochrome c biogenesis, CcmB subunit
				Biogenesis of c-type cytochromes	Cytochrome c-type biogenesis protein CcmE, heme chaperone
				Biogenesis of c-type cytochromes	Cytochrome c-type biogenesis protein DsbD, protein-disulfide reductase (EC 1.8.1.8)
				Soluble cytochromes and functionally related electron carriers	Putative diheme cytochrome c-553
				Soluble cytochromes and functionally related electron carriers	Cytochrome c551/c552
				Soluble cytochromes and functionally related electron carriers	Ferredoxin
			Di- and oligosaccharides	Trehalose Biosynthesis	Alpha-amylase (EC 3.2.1.1)
				Trehalose Biosynthesis	Malto-oligosyltrehalose synthase (EC 5.4.99.15)
				Trehalose Biosynthesis	1,4-alpha-glucan (glycogen) branching enzyme, GH-13-type (EC 2.4.1.18)
				Trehalose Biosynthesis	Trehalose synthase (EC 5.4.99.16), treA
				Trehalose Biosynthesis	Trehalose-6-phosphate phosphatase (EC 3.1.3.12)
				Trehalose Biosynthesis	Malto-oligosyltrehalose trehalohydrolase (EC 3.2.1.141)
				Trehalose Biosynthesis	Alpha,alpha-trehalose-phosphate synthase [UDP-forming] (EC 2.4.1.15)
			Aminosugars	Chitin and N-acetylglucosamine utilization	N-acetylglucosamine kinase of eukaryotic type (EC 2.7.1.59)
				Chitin and N-acetylglucosamine utilization	N-acetylglucosamine related transporter, NagX
				Chitin and N-acetylglucosamine utilization	Glucosamine-6-phosphate deaminase (EC 3.5.99.6)
				Chitin and N-acetylglucosamine utilization	Chitinase (EC 3.2.1.14)
				Chitin and N-acetylglucosamine utilization	N-acetylglucosamine-6-phosphate deacetylase (EC 3.5.1.25)
			Potassium metabolism	Potassium homeostasis	Trk system potassium uptake protein TrkA
				Potassium homeostasis	Potassium efflux system KefA protein
				Potassium homeostasis	Large conductance mechanosensitive
				Potassium homeostasis	FKBP-type peptidyl-prolyl cis-trans isomerase SlyD (EC 5.2.1.8)
				Potassium homeostasis	putative Glutathione-regulated potassium-efflux system protein KefB
				Potassium homeostasis	Potassium channel protein
				Potassium homeostasis	Kup system potassium uptake protein
				Glutathione-regulated potassium-efflux system and associated functions	Glutathione-regulated potassium-efflux system protein KefB
				Potassium homeostasis	Kef-type K+ transport systems (NAD-binding component fused to domain related to exopolyphosphatase)
				Potassium homeostasis	Potassium voltage-gated channel subfamily KQT
				Potassium homeostasis	Potassium-transporting ATPase C chain (EC 3.6.3.12) (TC 3.A.3.7.1)
				Potassium homeostasis	Potassium-transporting ATPase B chain (EC 3.6.3.12) (TC 3.A.3.7.1)
				Potassium homeostasis	Potassium-transporting ATPase A chain (EC 3.6.3.12) (TC 3.A.3.7.1)

## Sheet: S7
Supplementary Table S7: Details of MAGs after assessed using CheckM
Phylum	Genomes	Completeness	Contamination
Bacilliota	93	99.59	0
Actinomycetota	185	99.84	0.21
Pseudomonadota	5449	81.03	0
Pseudomonadota	60	81.86	2.34
Pseudomonadota	54	62.07	0
Pseudomonadota	60	79.73	3.69
Pseudomonadota	51	81.01	9.28
Bacteroidota	433	88.66	6.69
Pseudomonadota	51	69.67	6.7
Bacteroidota	60	88.83	5.25
Pseudomonadota	40	91.16	9.41
Pseudomonadota	60	86.15	4.08
Cyanobacteria	60	91.61	8.09
Pseudomonadota	207	71.96	1.87
Pseudomonadota	60	51.43	5.07
Pseudomonadota	40	73.5	10.34
Pseudomonadota	51	77.08	5.05

## Sheet: S8
Supplementary Table S14. Cluster of Orthologus Gene (COG) and functional role
Query_id	Subject_id	Ortholog_Group	OG_Description
Elon.3.EDS_10	402626.Rpic_4313	COG3243	poly(r)-hydroxyalkanoic acid synthase, class
Elon.3.EDS_10000	226900.BC1171	COG0451	Nad-dependent epimerase dehydratase
Elon.3.EDS_100005	269482.Bcep1808_2597	COG2127	protein catabolic process
Elon.3.EDS_100007	379731.PST_4191	COG0055	Produces ATP from ADP in the presence of a proton gradient across the membrane. The catalytic sites are hosted primarily by the beta subunits (By similarity)
Elon.3.EDS_100008	408672.NBCG_04464	COG4948	mandelate racemase muconate lactonizing
Elon.3.EDS_10001	471223.GWCH70_0747	ENOG410YFVT	NA
Elon.3.EDS_100012	258594.RPA4673	ENOG410XQNN	beta-lactamase domain protein
Elon.3.EDS_100015	575586.HMPREF0016_01354	COG2896	Catalyzes, together with MoaC, the conversion of 5'-GTP to cyclic pyranopterin monophosphate (cPMP or molybdopterin precursor Z) (By similarity)
Elon.3.EDS_100016	878320.AcavA_010100018130	ENOG410XNYY	LysR family Transcriptional regulator
Elon.3.EDS_100017	878320.AcavA_010100018135	COG1380	lrga family
Elon.3.EDS_100019	220668.lp_3308	COG3464	transposase
Elon.3.EDS_100020	420662.Mpe_A1753	COG0444	(ABC) transporter
Elon.3.EDS_100022	420662.Mpe_A0290	COG0469	Pyruvate kinase
Elon.3.EDS_100027	521011.Mpal_1278	ENOG410XNN3	drug resistance transporter emrb qaca subfamily
Elon.3.EDS_100028	323259.Mhun_2935	COG1983	phage shock protein C
Elon.3.EDS_100029	220668.lp_0780	COG0391	Catalyzes the transfer of the 2-phospholactate moiety from lactyl (2) diphospho-(5')guanosine (LPPG) to 7,8-didemethyl- 8-hydroxy-5-deazariboflavin (FO) with the formation of the L- lactyl phosphodiester of 7,8-didemethyl-8-hydroxy-5- deazariboflavin (F420-0) and GMP (By similarity)
Elon.3.EDS_10003	529507.PMI2438	COG4643	DNA primase
Elon.3.EDS_100030	220668.lp_0781	COG1481	May be required for sporulation (By similarity)
Elon.3.EDS_100031	314275.MADE_1011495	COG3436	Transposase
Elon.3.EDS_100034	266835.mll6578	COG0664	transcriptional regulator, crp fnr family
Elon.3.EDS_100035	366602.Caul_2458	COG0454	acetyltransferase
Elon.3.EDS_100035	366602.Caul_2458	COG1042	CoA-binding domain protein
Elon.3.EDS_100037	4558.Sb07g003556.1	COG2801	Retrotransposon protein
Elon.3.EDS_100038	258594.RPA0484	COG1024	Enoyl-CoA hydratase
Elon.3.EDS_100039	652103.Rpdx1_0141	ENOG41124JC	NA
Elon.3.EDS_100040	258594.RPA0482	COG1024	Enoyl-CoA hydratase
Elon.3.EDS_100043	575588.HMPREF0017_00961	ENOG4111PKE	dnaJ domain-containing protein
Elon.3.EDS_100044	575588.HMPREF0017_00960	ENOG4111PKE	dnaJ domain-containing protein
Elon.3.EDS_100045	575586.HMPREF0016_02434	COG0730	Membrane
Elon.3.EDS_100046	205918.Psyr_1401	COG0537	histidine triad (hIT) protein
Elon.3.EDS_100047	390235.PputW619_4007	COG2900	Protein slyX homolog
Elon.3.EDS_100048	160488.PP_1209	COG1278	Cold shock protein
Elon.3.EDS_100049	316058.RPB_1141	ENOG410XQMM	Sarcosine oxidase (Beta subunit)
Elon.3.EDS_10005	509190.Cseg_2031	ENOG410XQHT	(ABC) transporter
Elon.3.EDS_100051	224911.blr2840	ENOG410XPYA	oxidoreductase
Elon.3.EDS_100052	1037409.BJ6T_69230	ENOG410ZTAJ	NA
Elon.3.EDS_100053	575588.HMPREF0017_01781	COG0458	carbamoyl-phosphate synthetase ammonia chain
Elon.3.EDS_100054	164757.Mjls_0334	COG1024	Enoyl-CoA hydratase
Elon.3.EDS_100056	575586.HMPREF0016_02473	COG0769	Catalyzes the addition of meso-diaminopimelic acid to the nucleotide precursor UDP-N-acetylmuramoyl-L-alanyl-D-glutamate (UMAG) in the biosynthesis of bacterial cell-wall peptidoglycan (By similarity)
Elon.3.EDS_100057	402626.Rpic_0835	ENOG410XP7I	Transporter
Elon.3.EDS_100058	267747.PPA0047	ENOG4110PTK	Peptidoglycan-binding lysm
Elon.3.EDS_100059	267747.PPA0048	COG0477	major facilitator Superfamily
Elon.3.EDS_10006	509190.Cseg_2030	COG0235	Class II aldolase adducin
Elon.3.EDS_100062	281090.Lxx07980	COG0285	Folylpolyglutamate synthase
Elon.3.EDS_100063	395965.Msil_3437	ENOG4111I6S	NA
Elon.3.EDS_100064	318586.Pden_0105	COG1961	Resolvase
Elon.3.EDS_100065	208964.PA1359	COG1396	Transcriptional regulator
Elon.3.EDS_100066	452662.SJA_C1-27050	COG0697	membrane
Elon.3.EDS_100067	690566.Sphch_2978	COG1024	Enoyl-CoA hydratase
Elon.3.EDS_100068	452662.SJA_C1-27070	COG0385	bile acid
Elon.3.EDS_100069	314266.SKA58_00025	COG2236	phosphoribosyltransferase
Elon.3.EDS_10007	258594.RPA4797	ENOG410XP25	extracellular solute-binding protein
Elon.3.EDS_100070	452662.SJA_C1-27080	COG4638	rieske 2fe-2S domain-containing protein
Elon.3.EDS_100071	690566.Sphch_2980	COG1233	phytoene
Elon.3.EDS_100073	258594.RPA2919	COG0233	Responsible for the release of ribosomes from messenger RNA at the termination of protein biosynthesis. May increase the efficiency of translation by recycling ribosomes from one round of translation to another (By similarity)
Elon.3.EDS_100074	196162.Noca_3087	ENOG410YU3K	NA
Elon.3.EDS_100076	408672.NBCG_04269	COG1605	Chorismate mutase
Elon.3.EDS_100077	526225.Gobs_3594	COG1216	Glycosyl transferase, family 2
Elon.3.EDS_100078	408672.NBCG_04107	ENOG410XNU8	glycosyl transferase group 1
Elon.3.EDS_100081	649638.Trad_2476	COG0085	DNA-dependent RNA polymerase catalyzes the transcription of DNA into RNA using the four ribonucleoside triphosphates as substrates (By similarity)
Elon.3.EDS_100082	402626.Rpic_0876	COG0556	damaged site, the DNA wraps around one UvrB monomer. DNA wrap is dependent on ATP binding by UvrB and probably causes local melting of the DNA helix, facilitating insertion of UvrB beta-hairpin between the DNA strands. Then UvrB probes one DNA strand for the presence of a lesion. If a lesion is found the UvrA subunits dissociate and the UvrB-DNA preincision complex is formed. This complex is subs…
Elon.3.EDS_100083	575586.HMPREF0016_02096	COG0318	Amp-dependent synthetase and ligase
Elon.3.EDS_100088	871585.BDGL_000214	COG4681	Yaeq family
Elon.3.EDS_100089	220668.lp_0707	COG0313	Catalyzes the 2'-O-methylation of the ribose of cytidine 1402 (C1402) in 16S rRNA (By similarity)
Elon.3.EDS_10009	220668.lp_0800	ENOG410Z3J6	Mycoplasma protein of unknown function, DUF285
Elon.3.EDS_100090	196162.Noca_0528	COG1143	NDH-1 shuttles electrons from NADH, via FMN and iron- sulfur (Fe-S) centers, to quinones in the respiratory chain. The immediate electron acceptor for the enzyme in this species is believed to be ubiquinone. Couples the redox reaction to proton translocation (for every two electrons transferred, four hydrogen ions are translocated across the cytoplasmic membrane), and thus conserves the redox ene…
Elon.3.EDS_100091	196162.Noca_0527	COG1005	NDH-1 shuttles electrons from NADH, via FMN and iron- sulfur (Fe-S) centers, to quinones in the respiratory chain. The immediate electron acceptor for the enzyme in this species is believed to be ubiquinone. Couples the redox reaction to proton translocation (for every two electrons transferred, four hydrogen ions are translocated across the cytoplasmic membrane), and thus conserves the redox ene…
Elon.3.EDS_100092	316057.RPD_2905	COG0154	Allows the formation of correctly charged Gln-tRNA(Gln) through the transamidation of misacylated Glu-tRNA(Gln) in organisms which lack glutaminyl-tRNA synthetase. The reaction takes place in the presence of glutamine and ATP through an activated gamma-phospho-Glu-tRNA(Gln) (By similarity)
Elon.3.EDS_100094	498211.CJA_0422	COG1881	phosphatidylethanolamine-binding protein
Elon.3.EDS_100095	536019.Mesop_2184	ENOG4111NYM	response regulator
Elon.3.EDS_100096	643562.Daes_2381	COG0338	site-specific DNA-methyltransferase (adenine-specific) activity
Elon.3.EDS_100098	491915.Aflv_1313	COG4948	mandelate racemase muconate lactonizing
Elon.3.EDS_100099	399739.Pmen_0578	COG0115	brancheD-chain amino acid aminotransferase
Elon.3.EDS_1001	575586.HMPREF0016_00751	ENOG410YA3A	3-dehydroshikimate dehydratase
Elon.3.EDS_10010	878320.AcavA_010100002845	COG2870	Catalyzes the ADP transfer to D-glycero-D-manno-heptose 1-phosphate, yielding ADP-D,D-heptose (By similarity)
Elon.3.EDS_100100	322710.Avin_44890	COG1391	Adenylation and deadenylation of glutamate--ammonia ligase (By similarity)
Elon.3.EDS_100101	226900.BC5368	COG1299	pts system
Elon.3.EDS_100102	315730.BcerKBAB4_5162	COG1299	pts system
Elon.3.EDS_100103	259536.Psyc_0352	COG0741	transglycosylase
Elon.3.EDS_100104	259536.Psyc_0353	COG1346	cytolysis
Elon.3.EDS_100105	641118.OINT_2000040	COG1176	transporter activity
Elon.3.EDS_100108	436717.AOLE_15875	COG1009	subunit l
Elon.3.EDS_100109	318586.Pden_0769	COG0093	Binds to 23S rRNA. Forms part of two intersubunit bridges in the 70S ribosome (By similarity)
Elon.3.EDS_10011	878320.AcavA_010100002840	COG1560	lipid a biosynthesis
Elon.3.EDS_100110	412597.PaTRP_010100018610	COG0198	One of the proteins that surrounds the polypeptide exit tunnel on the outside of the subunit (By similarity)
Elon.3.EDS_100111	865938.Weevi_1444	COG0860	n-acetylmuramoyl-l-alanine amidase
Elon.3.EDS_100112	865938.Weevi_1443	ENOG410YWNZ	Mammalian cell entry related domain protein
Elon.3.EDS_100113	865938.Weevi_1442	COG0247	domain protein
Elon.3.EDS_100114	487796.Flav2ADRAFT_0155	ENOG4111KYN	NA
Elon.3.EDS_100115	865938.Weevi_1441	COG0247	domain protein
Elon.3.EDS_100116	226900.BC2322	COG0441	threonine-tRNA ligase activity
Elon.3.EDS_100117	314271.RB2654_07054	COG1960	acyl-CoA dehydrogenase
Elon.3.EDS_100119	220668.lp_0991	ENOG410XNN3	drug resistance transporter emrb qaca subfamily
Elon.3.EDS_10012	878320.AcavA_010100002835	COG0737	5-Nucleotidase
Elon.3.EDS_100121	575588.HMPREF0017_00916	COG0783	oxidoreductase activity, oxidizing metal ions
Elon.3.EDS_100122	1037409.BJ6T_23720	COG0243	molybdopterin oxidoreductase
Elon.3.EDS_100123	1037409.BJ6T_23730	COG3062	napD protein
Elon.3.EDS_100124	323848.Nmul_A1668	COG0068	protein carbamoylation
Elon.3.EDS_100125	1051006.HMPREF1162_1845	COG0079	Imidazole acetol-phosphate transaminase
Elon.3.EDS_100125	1051006.HMPREF1162_1845	COG1797	Responsible for the amidation of carboxylic groups at position A and C of either cobyrinic acid or hydrogenobrynic acid. NH(2) groups are provided by glutamine, and one molecule of ATP is hydrogenolyzed for each amidation (By similarity)
Elon.3.EDS_100126	714961.BFZC1_22539	COG1811	Membrane
Elon.3.EDS_100129	390235.PputW619_4390	COG0841	acriflavin resistance protein
Elon.3.EDS_10013	878320.AcavA_010100002830	COG1279	Lysine exporter protein (Lyse ygga)
Elon.3.EDS_100130	983920.Y88_1295	ENOG4111QYC	quinohemoprotein amine dehydrogenase gamma subunit
Elon.3.EDS_100132	279238.Saro_3032	ENOG410ZRNV	NA
Elon.3.EDS_100133	226900.BC0791	COG0607	Rhodanese domain protein
Elon.3.EDS_100133	226900.BC0791	COG0446	pyridine nucleotide-disulfide oxidoreductase
Elon.3.EDS_100135	629265.PMA4326_13949	ENOG4112ATS	Periplasmic protein-like
Elon.3.EDS_100137	198094.BA_4829	COG1971	Probably functions as a manganese efflux pump (By similarity)
Elon.3.EDS_100138	260799.BAS4479	COG0237	Catalyzes the phosphorylation of the 3'-hydroxyl group of dephosphocoenzyme A to form coenzyme A (By similarity)
Elon.3.EDS_100139	260799.BAS4478	COG0057	glyceraldehyde3phosphate dehydrogenase
Elon.3.EDS_10014	661367.LLO_1589	COG2804	type ii secretion system protein e
Elon.3.EDS_100140	316058.RPB_2650	COG0332	Catalyzes the condensation reaction of fatty acid synthesis by the addition to an acyl acceptor of two carbons from malonyl-ACP. Catalyzes the first condensation reaction which initiates fatty acid synthesis and may therefore play a role in governing the total rate of fatty acid production. Possesses both acetoacetyl-ACP synthase and acetyl transacylase activities. Its substrate specificity deter…
Elon.3.EDS_100141	258594.RPA2740	COG0416	Catalyzes the reversible formation of acyl-phosphate (acyl-PO(4)) from acyl- acyl-carrier-protein (acyl-ACP). This enzyme utilizes acyl-ACP as fatty acyl donor, but not acyl-CoA (By similarity)
Elon.3.EDS_100142	596154.Alide2_1323	COG0360	Binds together with S18 to 16S ribosomal RNA (By similarity)
Elon.3.EDS_100143	575588.HMPREF0017_02005	COG1207	Catalyzes the last two sequential reactions in the de novo biosynthetic pathway for UDP-N-acetylglucosamine (UDP- GlcNAc). The C-terminal domain catalyzes the transfer of acetyl group from acetyl coenzyme A to glucosamine-1-phosphate (GlcN-1-P) to produce N-acetylglucosamine-1-phosphate (GlcNAc-1-P), which is converted into UDP-GlcNAc by the transfer of uridine 5- monophosphate (from uridine 5-tr…
Elon.3.EDS_100144	509190.Cseg_2426	ENOG410XSMH	tonB-dependent Receptor
Elon.3.EDS_100145	509190.Cseg_2425	COG3712	Anti-feci sigma factor, fecr
Elon.3.EDS_100146	697282.Mettu_1452	ENOG410XPQW	alcohol dehydrogenase
Elon.3.EDS_100149	351746.Pput_3760	COG0626	cystathionine
Elon.3.EDS_100152	702113.PP1Y_AT28585	ENOG410XNVN	Efflux transporter rnd family, mfp subunit
Elon.3.EDS_100153	1007104.SUS17_2197	COG0841	acriflavin resistance protein
Elon.3.EDS_100155	690566.Sphch_0965	COG2148	sugar transferase
Elon.3.EDS_100156	536019.Mesop_0597	COG2141	Monooxygenase
Elon.3.EDS_100157	266835.mlr4874	COG0483	inositol monophosphatase
Elon.3.EDS_100158	399739.Pmen_1104	COG1249	dihydrolipoyl dehydrogenase
Elon.3.EDS_100159	379731.PST_2756	COG2979	Inner membrane protein YebE
Elon.3.EDS_100163	1033802.SSPSH_10822	ENOG410XR2G	LysR family (Transcriptional regulator
Elon.3.EDS_100164	216596.RL3105	COG0491	Beta-lactamase domain protein
Elon.3.EDS_100168	314266.SKA58_16788	COG5639	Protein of unknown function (DUF2274)
Elon.3.EDS_100169	314266.SKA58_16783	COG2948	conjugation trbi family protein
Elon.3.EDS_10017	452662.SJA_C1-15800	COG0305	Replicative dna helicase
Elon.3.EDS_100170	314266.SKA58_16778	COG3504	transfer protein, trbG
Elon.3.EDS_100171	314266.SKA58_16773	COG3701	Conjugal transfer protein
Elon.3.EDS_100172	314266.SKA58_16768	COG3846	transfer protein trbl
Elon.3.EDS_100173	267747.PPA0399	COG1175	binding-protein-dependent transport systems inner membrane Component
Elon.3.EDS_100174	267747.PPA0400	COG0395	Binding-protein-dependent transport systems inner membrane component
Elon.3.EDS_100176	402626.Rpic_0581	COG0501	Protease HtpX homolog
Elon.3.EDS_100177	402626.Rpic_0582	ENOG410YUTW	Gtra family
Elon.3.EDS_100178	878320.AcavA_010100001351	COG1012	Dehydrogenase
Elon.3.EDS_100179	878320.AcavA_010100001356	COG0518	Catalyzes the synthesis of GMP from XMP (By similarity)
Elon.3.EDS_100180	878320.AcavA_010100001361	ENOG410YEVK	LysR substrate binding domain
Elon.3.EDS_100182	634176.NT05HA_0636	COG0562	UDP-galactopyranose mutase
Elon.3.EDS_100184	690566.Sphch_3537	COG4529	oxidoreductase
Elon.3.EDS_100185	45351.NEMVEDRAFT_v1g222076-PA	COG3283	Transcriptional regulator
Elon.3.EDS_100186	379731.PST_4044	ENOG410XNMH	Histidine kinase
Elon.3.EDS_100187	871585.BDGL_001291	ENOG410Y8KG	NA
Elon.3.EDS_10019	765698.Mesci_4988	COG0726	4-amino-4-deoxy-alpha-L-arabinopyranosyl undecaprenyl phosphate biosynthetic process
Elon.3.EDS_100190	582744.Msip34_1053	COG1629	receptor
Elon.3.EDS_100191	504832.OCAR_7625	COG2132	Multicopper oxidase
Elon.3.EDS_100192	384676.PSEEN4896	COG2214	DNAj domain protein
Elon.3.EDS_100193	384676.PSEEN4895	ENOG411205W	Interacts with CbpA and inhibits both the DnaJ-like co- chaperone activity and the DNA binding activity of CbpA. Together with CbpA, modulates the activity of the DnaK chaperone system. Does not inhibit the co-chaperone activity of DnaJ (By similarity)
Elon.3.EDS_100194	575586.HMPREF0016_03221	ENOG4111VH8	NA
Elon.3.EDS_100196	575589.HMPREF0018_02723	COG1629	receptor
Elon.3.EDS_100197	288000.BBta_6896	ENOG411244T	NA
Elon.3.EDS_100199	226900.BC1034	COG0580	Channel that permits osmotically driven movement of water in both directions. It is involved in the osmoregulation and in the maintenance of cell turgor during volume expansion in rapidly growing cells. It mediates rapid entry or exit of water in response to abrupt changes in osmolarity (By similarity)
Elon.3.EDS_1002	39947.LOC_Os08g19930.1	COG2801	Retrotransposon protein
Elon.3.EDS_10020	871585.BDGL_002020	COG0232	deoxyguanosinetriphosphate triphosphohydrolase-like protein
Elon.3.EDS_100200	575586.HMPREF0016_00639	COG0784	response regulator
Elon.3.EDS_100200	575586.HMPREF0016_00639	COG0643	CheA signal transduction histidine kinase
Elon.3.EDS_100202	575588.HMPREF0017_00603	COG4541	Branched-chain amino acid transport
Elon.3.EDS_100203	76869.PputGB1_3362	COG3185	4-Hydroxyphenylpyruvate dioxygenase
Elon.3.EDS_100203	76869.PputGB1_3362	COG1082	Xylose isomerase domain protein TIM barrel
Elon.3.EDS_100204	402626.Rpic_1951	COG0339	oligopeptidase a
Elon.3.EDS_100206	979556.MTES_3632	ENOG410ZPCY	NA
Elon.3.EDS_100207	1112204.GPOL_c40230	COG0477	major facilitator Superfamily
Elon.3.EDS_100208	190650.CC_2664	COG1464	(Lipo)protein
Elon.3.EDS_100209	509190.Cseg_1037	ENOG410XVDC	NA
Elon.3.EDS_100210	575589.HMPREF0018_01754	COG1788	Key enzyme for ketone body catabolism. Transfers the CoA moiety from succinate to acetoacetate. Formation of the enzyme-CoA intermediate proceeds via an unstable anhydride species formed between the carboxylate groups of the enzyme and substrate (By similarity)
Elon.3.EDS_100211	575588.HMPREF0017_01492	COG0640	Transcriptional regulator, arsr family
Elon.3.EDS_100212	62977.ACIAD1679	ENOG4111XQW	Domain of unknown function (DUF202)
Elon.3.EDS_100216	208348.PTTG_10990P0	ENOG410YBBJ	Reverse transcriptase (RNA-dependent DNA polymerase)
Elon.3.EDS_100217	379731.PST_1820	COG2812	dna polymerase iii subunits gamma and tau
Elon.3.EDS_100218	878320.AcavA_010100014979	ENOG410XNZG	major facilitator superfamily
Elon.3.EDS_100219	575588.HMPREF0017_00766	ENOG410Z72A	NA
Elon.3.EDS_10022	297246.plpp0030	ENOG4111SSF	Type-F conjugative transfer system protein TraW
Elon.3.EDS_100220	506534.Rhein_3467	ENOG410ZISP	AIG2-like family
Elon.3.EDS_100221	506534.Rhein_3466	COG1680	Beta-lactamase
Elon.3.EDS_100222	878320.AcavA_010100005284	COG3979	chitinase
Elon.3.EDS_100222	878320.AcavA_010100005284	COG3325	chitinase
Elon.3.EDS_100223	575587.HMPREF0026_00740	COG1620	L-Lactate permease
Elon.3.EDS_100225	575588.HMPREF0017_01643	COG0600	Binding-protein-dependent transport systems inner membrane component
Elon.3.EDS_100226	575586.HMPREF0016_00169	COG0637	HAD-superfamily hydrolase subfamily IA variant 3
Elon.3.EDS_100227	1028307.EAE_15735	COG1338	Flagellar biosynthetic protein FliP
Elon.3.EDS_100228	351016.RAZWK3B_10021	COG4176	Glycine betaine
Elon.3.EDS_100229	266835.mll4597	COG1171	Threonine dehydratase
Elon.3.EDS_10023	1001585.MDS_1235	COG3046	Deoxyribodipyrimidine photolyase-related protein
Elon.3.EDS_100231	258594.RPA4288	ENOG4110YEE	NA
Elon.3.EDS_100233	224911.blr1095	COG0704	Plays a role in the regulation of phosphate uptake
Elon.3.EDS_100237	412597.PaTRP_010100019699	COG0463	Glycosyl transferase, family 2
Elon.3.EDS_100239	420662.Mpe_A2314	ENOG410Y28S	two-component response regulatory protein
Elon.3.EDS_10024	312284.A20C1_11411	COG1609	Transcriptional regulator
Elon.3.EDS_100241	690566.Sphch_1382	COG1524	type i phosphodiesterase nucleotide pyrophosphatase
Elon.3.EDS_100242	267747.PPA0953	COG0778	nitroreductase
Elon.3.EDS_100242	267747.PPA0953	COG2038	Catalyzes the synthesis of alpha-ribazole-5'-phosphate from nicotinate mononucleotide (NAMN) and 5,6- dimethylbenzimidazole (DMB) (By similarity)
Elon.3.EDS_100243	267747.PPA0952	COG0479	succinate dehydrogenase
Elon.3.EDS_100244	575588.HMPREF0017_01401	COG2070	2-Nitropropane dioxygenase
Elon.3.EDS_100245	402626.Rpic_1300	COG0330	Band 7 protein
Elon.3.EDS_100246	402626.Rpic_1299	ENOG4111UDB	Membrane
Elon.3.EDS_100247	402626.Rpic_1298	COG0574	phosphotransferase activity, paired acceptors
Elon.3.EDS_100248	402626.Rpic_1892	COG0841	acriflavin resistance protein
Elon.3.EDS_10025	379731.PST_2230	ENOG410XRK1	Major Facilitator superfamily
Elon.3.EDS_100251	3847.GLYMA05G23600.1	ENOG410Z2X5	CACTA, En Spm sub-class
Elon.3.EDS_100253	1097668.BYI23_C012100	COG2814	Major Facilitator
Elon.3.EDS_100254	9544.ENSMMUP00000032836	COG2801	Retrotransposon protein
Elon.3.EDS_100258	536019.Mesop_5091	COG4324	zinc protease protein
Elon.3.EDS_100259	936140.LfarK3_010100000140	COG0706	Required for the insertion and or proper folding and or complex formation of integral membrane proteins into the membrane. Involved in integration of membrane proteins that insert both dependently and independently of the Sec translocase complex, as well as at least some lipoproteins
Elon.3.EDS_10026	536019.Mesop_0939	COG0587	DNA polymerase III (alpha subunit)
Elon.3.EDS_100260	936140.LfarK3_010100000135	COG0594	RNaseP catalyzes the removal of the 5'-leader sequence from pre-tRNA to produce the mature 5'-terminus. It can also cleave other RNA substrates such as 4.5S RNA. The protein component plays an auxiliary but essential role in vivo by binding to the 5'-leader sequence and broadening the substrate specificity of the ribozyme (By similarity)
Elon.3.EDS_100261	402626.Rpic_4923	ENOG41126SP	transcriptional regulator), MarR family
Elon.3.EDS_100263	479435.Kfla_4454	ENOG4111GJ7	PRC-barrel domain-containing protein
Elon.3.EDS_100265	436717.AOLE_11715	COG1073	Hydrolase
Elon.3.EDS_100266	436717.AOLE_11720	COG0745	regulatoR
Elon.3.EDS_100267	871585.BDGL_000776	ENOG410XNMH	Histidine kinase
Elon.3.EDS_100268	743721.Psesu_1602	ENOG410YCKX	tonB-dependent Receptor
Elon.3.EDS_100269	983920.Y88_1842	COG3540	alkaline phosphatase
Elon.3.EDS_10027	288000.BBta_0458	COG3604	Transcriptional regulator
Elon.3.EDS_100270	743721.Psesu_1603	ENOG4111FWY	NA
Elon.3.EDS_100271	349163.Acry_2348	COG4974	Site-specific tyrosine recombinase, which acts by catalyzing the cutting and rejoining of the recombining DNA molecules. The XerC-XerD complex is essential to convert dimers of the bacterial chromosome into monomers to permit their segregation at cell division. It also contributes to the segregational stability of plasmids (By similarity)
Elon.3.EDS_100272	232721.Ajs_4263	ENOG4111WQ0	TrbM protein
Elon.3.EDS_100273	62977.ACIAD2866	ENOG410XQTW	domain protein
Elon.3.EDS_100274	506534.Rhein_2805	COG3156	type II secretion system protein k
Elon.3.EDS_100276	867900.Celly_2056	COG0427	Acetyl-CoA hydrolase
Elon.3.EDS_100277	1041826.FCOL_02995	COG0427	Acetyl-CoA hydrolase
Elon.3.EDS_10028	498761.HM1_2718	COG0531	amino acid
Elon.3.EDS_100280	622637.Met49242DRAFT_4180	ENOG411250T	NA
Elon.3.EDS_100281	266265.Bxe_C1161	COG0765	amino acid AbC transporter
Elon.3.EDS_100282	266265.Bxe_C1160	COG1126	ABC transporter, (ATP-binding protein)
Elon.3.EDS_100283	402626.Rpic_0111	COG0491	Beta-lactamase domain protein
Elon.3.EDS_100284	402626.Rpic_0110	ENOG4111JA9	Tetr family transcriptional regulator
Elon.3.EDS_100286	591158.SSMG_03683	COG1960	acyl-CoA dehydrogenase
Elon.3.EDS_100288	525373.HMPREF0766_11559	COG2153	#NAME?
Elon.3.EDS_100289	865938.Weevi_1426	COG1028	Dehydrogenase reductase
Elon.3.EDS_100292	1112204.GPOL_c08960	COG2761	DSBA oxidoreductase
Elon.3.EDS_100295	936140.LfarK3_010100001362	COG2231	Hhh-gpd family
Elon.3.EDS_100296	402626.Rpic_0837	COG1620	L-Lactate permease
Elon.3.EDS_100297	575584.HMPREF0010_00580	ENOG410XRHZ	type iii restriction protein res subunit
Elon.3.EDS_100298	226900.BC0519	ENOG4111VF3	acetyltransferase, (GNAT) family
Elon.3.EDS_100299	198094.BA_0537	COG0735	Ferric uptake regulator, Fur family
Elon.3.EDS_1003	436717.AOLE_16175	COG1063	Dehydrogenase
Elon.3.EDS_10030	392499.Swit_0414	COG0391	Catalyzes the transfer of the 2-phospholactate moiety from lactyl (2) diphospho-(5')guanosine (LPPG) to 7,8-didemethyl- 8-hydroxy-5-deazariboflavin (FO) with the formation of the L- lactyl phosphodiester of 7,8-didemethyl-8-hydroxy-5- deazariboflavin (F420-0) and GMP (By similarity)
Elon.3.EDS_100300	226900.BC0517	COG1225	alkyl hydroperoxide reductase Thiol specific antioxidant Mal allergen
Elon.3.EDS_100301	399741.Spro_3912	ENOG4111FQ2	Alcohol dehydrogenase zinc-binding domain protein
Elon.3.EDS_100302	575586.HMPREF0016_00172	COG1346	cytolysis
Elon.3.EDS_100303	575586.HMPREF0016_00171	COG1380	lrga family
Elon.3.EDS_100304	639283.Snov_0226	ENOG410XPGE	Putative cyclase
Elon.3.EDS_100305	1037409.BJ6T_57930	COG1680	Beta-lactamase
Elon.3.EDS_100306	1037409.BJ6T_57940	COG3393	Gcn5-related n-acetyltransferase
Elon.3.EDS_100307	392499.Swit_0398	COG2893	pts system
Elon.3.EDS_100308	279238.Saro_2904	COG1660	Displays ATPase and GTPase activities (By similarity)
Elon.3.EDS_100309	878320.AcavA_010100002545	COG2206	Metal Dependent Phosphohydrolase
Elon.3.EDS_10031	316058.RPB_1429	COG2204	two component, sigma54 specific, transcriptional regulator, Fis family
Elon.3.EDS_100310	878320.AcavA_010100002550	COG1897	Homoserine O-transsuccinylase
Elon.3.EDS_100311	878320.AcavA_010100002555	COG2453	dual specificity phosphatase
Elon.3.EDS_100312	878320.AcavA_010100015641	COG0322	The UvrABC repair system catalyzes the recognition and processing of DNA lesions. UvrC both incises the 5' and 3' sides of the lesion. The N-terminal half is responsible for the 3' incision and the C-terminal half is responsible for the 5' incision (By similarity)
Elon.3.EDS_100313	878320.AcavA_010100015636	COG0558	cdp-diacylglycerol-glycerol-3-phosphate 3-phosphatidyltransferase
Elon.3.EDS_100314	878320.AcavA_010100015629	ENOG410XNVB	LysR family (Transcriptional regulator
Elon.3.EDS_100315	667129.HMPREF0758_2044	COG0402	deaminase
Elon.3.EDS_100316	575586.HMPREF0016_03345	COG3385	transposase
Elon.3.EDS_100317	682634.SOD_a01010	COG0609	permease protein
Elon.3.EDS_100318	399741.Spro_1372	COG0614	Periplasmic binding protein
Elon.3.EDS_100319	281090.Lxx13210	COG0129	Dihydroxy-acid dehydratase
Elon.3.EDS_10032	226900.BC4270	COG0768	penicillin-binding protein
Elon.3.EDS_100320	391008.Smal_0543	COG0046	phosphoribosylformylglycinamidine synthase
Elon.3.EDS_100320	391008.Smal_0543	COG0047	phosphoribosylformylglycinamidine synthase
Elon.3.EDS_100321	536019.Mesop_5193	COG0488	(ABC) transporter
Elon.3.EDS_100322	862514.HMPREF0623_0457	COG0152	SAICAR synthetase
Elon.3.EDS_100323	420662.Mpe_A2969	COG2804	type ii secretion system protein e
Elon.3.EDS_100324	226900.BC0656	COG2271	transporter
Elon.3.EDS_100325	536019.Mesop_5629	ENOG4111NCH	NA
Elon.3.EDS_100326	266835.mll7468	COG0778	nitroreductase
Elon.3.EDS_100327	402626.Rpic_4012	COG2188	GntR family transcriptional regulator
Elon.3.EDS_100328	402626.Rpic_4013	COG3256	denitrification pathway
Elon.3.EDS_100329	402626.Rpic_4014	COG4309	Uncharacterized conserved protein (DUF2249)
Elon.3.EDS_10033	13684.SNOT_02514	COG0625	glutathione Stransferase
Elon.3.EDS_100331	575588.HMPREF0017_02782	COG1063	Dehydrogenase
Elon.3.EDS_100332	402626.Rpic_1867	COG0466	ATP-dependent serine protease that mediates the selective degradation of mutant and abnormal proteins as well as certain short-lived regulatory proteins. Required for cellular homeostasis and for survival from DNA damage and developmental changes induced by stress. Degrades polypeptides processively to yield small peptide fragments that are 5 to 10 amino acids long. Binds to DNA in a double-stran…
Elon.3.EDS_100333	316055.RPE_4039	ENOG4111UNC	NA
Elon.3.EDS_100336	402626.Rpic_4613	COG3511	phospholipase C
Elon.3.EDS_100337	402626.Rpic_4614	ENOG41111HW	Acid phosphatase
Elon.3.EDS_100338	700598.Niako_7224	ENOG4111RE0	peptidase, M48
Elon.3.EDS_100339	62977.ACIAD3032	COG0345	pyrroline-5-carboxylate reductase activity
Elon.3.EDS_10034	224911.bll3022	COG0306	inorganic phosphate transmembrane transporter activity
Elon.3.EDS_100340	714961.BFZC1_02237	COG1686	Carboxypeptidase
Elon.3.EDS_100341	402626.Rpic_3094	COG0769	Catalyzes the addition of meso-diaminopimelic acid to the nucleotide precursor UDP-N-acetylmuramoyl-L-alanyl-D-glutamate (UMAG) in the biosynthesis of bacterial cell-wall peptidoglycan (By similarity)
Elon.3.EDS_100342	323097.Nham_3548	COG0604	alcohol dehydrogenase
Elon.3.EDS_100343	391008.Smal_4032	COG2355	Dipeptidase
Elon.3.EDS_100349	392499.Swit_0456	COG0654	oxidoreductase activity, acting on paired donors, with incorporation or reduction of molecular oxygen, NAD(P)H as one donor, and incorporation of one atom of oxygen
Elon.3.EDS_100354	196162.Noca_3900	COG0091	The globular domain of the protein is located near the polypeptide exit tunnel on the outside of the subunit, while an extended beta-hairpin is found that lines the wall of the exit tunnel in the center of the 70S ribosome (By similarity)
Elon.3.EDS_100355	196162.Noca_3899	COG0092	Binds the lower part of the 30S subunit head. Binds mRNA in the 70S ribosome, positioning it for translation (By similarity)
Elon.3.EDS_100356	506534.Rhein_2929	COG2925	Exodeoxyribonuclease I
Elon.3.EDS_100357	506534.Rhein_0441	COG2356	endonuclease I
Elon.3.EDS_100358	565045.NOR51B_477	COG2841	Protein of unknown function (DUF465)
Elon.3.EDS_100359	506534.Rhein_0442	COG1446	asparaginase
Elon.3.EDS_10036	525244.HMPREF0023_0979	ENOG410ZY6Q	NA
Elon.3.EDS_100360	506534.Rhein_0443	COG0517	Catalyzes the conversion of inosine 5'-phosphate (IMP) to xanthosine 5'-phosphate (XMP), the first committed and rate- limiting step in the de novo synthesis of guanine nucleotides, and therefore plays an important role in the regulation of cell growth (By similarity)
Elon.3.EDS_100361	506534.Rhein_0444	COG1643	helicase
Elon.3.EDS_100363	408672.NBCG_01465	COG3290	signal transduction histidine kinase regulating citrate malate metabolism
Elon.3.EDS_100364	408672.NBCG_01466	COG4565	transcriptional regulatory protein
Elon.3.EDS_100365	762903.Pedsa_1892	ENOG4111U8E	NA
Elon.3.EDS_100366	649349.Lbys_1067	ENOG410YAQ1	NA
Elon.3.EDS_100368	936140.LfarK3_010100003992	COG0855	Catalyzes the reversible transfer of the terminal phosphate of ATP to form a long-chain polyphosphate (polyP) (By similarity)
Elon.3.EDS_100369	39947.LOC_Os05g49540.1	COG2801	Retrotransposon protein
Elon.3.EDS_10037	575586.HMPREF0016_00378	COG2067	lipid transport
Elon.3.EDS_100370	491915.Aflv_1043	COG1865	adenosylcobinamide hydrolase activity
Elon.3.EDS_100370	491915.Aflv_1043	COG1120	(ABC) transporter
Elon.3.EDS_100371	491915.Aflv_2187	COG1501	hydrolase, family 31
Elon.3.EDS_100374	1041522.MCOL_14250	ENOG410XSQE	Arabinosyltransferase
Elon.3.EDS_100375	575588.HMPREF0017_01831	ENOG410XNVN	Efflux transporter rnd family, mfp subunit
Elon.3.EDS_100377	555778.Hneap_1209	COG1249	dihydrolipoyl dehydrogenase
Elon.3.EDS_100378	862514.HMPREF0623_1692	COG1186	Peptide chain release factor 2 directs the termination of translation in response to the peptide chain termination codons UGA and UAA (By similarity)
Elon.3.EDS_100380	930171.Asphe3_18620	COG0448	Catalyzes the synthesis of ADP-glucose, a sugar donor used in elongation reactions on alpha-glucans (By similarity)
Elon.3.EDS_100383	196162.Noca_2721	COG5267	Protein of unknown function (DUF1800)
Elon.3.EDS_100384	506534.Rhein_1354	ENOG410XNMH	Histidine kinase
Elon.3.EDS_100387	506534.Rhein_1356	COG2200	Diguanylate cyclase phosphodiesterase
Elon.3.EDS_100388	211586.SO_2540	COG0745	regulatoR
Elon.3.EDS_100389	211586.SO_2541	COG3437	Response Regulator
Elon.3.EDS_10039	208964.PA5036	COG0070	glutamate synthase
Elon.3.EDS_10039	208964.PA5036	COG0069	glutamate synthase
Elon.3.EDS_10039	208964.PA5036	COG0067	glutamate synthase
Elon.3.EDS_100390	211586.SO_2542	COG3287	domain protein
Elon.3.EDS_100394	426355.Mrad2831_0841	ENOG410ZQ33	NA
Elon.3.EDS_100395	419610.Mext_1008	ENOG410XTJI	Hydrolase
Elon.3.EDS_100396	441620.Mpop_1318	COG0702	epimerase dehydratase
Elon.3.EDS_100397	717785.HYPMC_0727	ENOG4111QAY	Cupin 2 Conserved Barrel Domain Protein
Elon.3.EDS_100398	460265.Mnod_1049	ENOG4111X5M	cyclic nucleotide-binding
Elon.3.EDS_100399	426117.M446_2233	ENOG4111KCI	AMine oXidase
Elon.3.EDS_1004	39947.LOC_Os01g66080.1	ENOG41104Q4	Retrotransposon protein
Elon.3.EDS_10040	220664.PFL_0454	COG0493	metal cluster binding
Elon.3.EDS_100401	441620.Mpop_0547	COG2981	Sulfate transport protein CysZ
Elon.3.EDS_100402	441620.Mpop_5335	COG0578	glycerol-3-phosphate dehydrogenase
Elon.3.EDS_100403	426355.Mrad2831_2178	COG0554	Key enzyme in the regulation of glycerol uptake and metabolism (By similarity)
Elon.3.EDS_100404	441620.Mpop_2828	ENOG410Y0VI	NA
Elon.3.EDS_100405	441620.Mpop_2829	COG0523	cobalamin synthesis protein
Elon.3.EDS_100406	419610.Mext_2708	ENOG410XQYM	Tetr family transcriptional regulator
Elon.3.EDS_100409	426355.Mrad2831_2973	ENOG4111NUQ	Protein of unknown function (DUF2852)
Elon.3.EDS_10041	351746.Pput_4947	COG0407	Catalyzes the decarboxylation of four acetate groups of uroporphyrinogen-III to yield coproporphyrinogen-III (By similarity)
Elon.3.EDS_100410	441620.Mpop_0902	COG0817	Nuclease that resolves Holliday junction intermediates in genetic recombination. Cleaves the cruciform structure in supercoiled DNA by nicking to strands with the same polarity at sites symmetrically opposed at the junction in the homologous arms and leaves a 5'-terminal phosphate and a 3'-terminal hydroxyl group (By similarity)
Elon.3.EDS_100411	419610.Mext_0961	COG0604	alcohol dehydrogenase
Elon.3.EDS_100412	272630.MexAM1_META1p0734	COG1881	phosphatidylethanolamine-binding protein
Elon.3.EDS_100413	460265.Mnod_0108	COG2227	Non-specific O-methyltransferase that catalyzes the 2 O- methylation steps in the ubiquinone biosynthetic pathway (By similarity)
Elon.3.EDS_100414	441620.Mpop_0896	COG0527	Aspartokinase
Elon.3.EDS_100415	419610.Mext_0958	COG0527	Aspartokinase
Elon.3.EDS_100416	441620.Mpop_0895	COG3605	phosphoenolpyruvate--protein phosphotransferase
Elon.3.EDS_100417	441620.Mpop_0894	COG0216	Peptide chain release factor 1 directs the termination of translation in response to the peptide chain termination codons UAG and UAA (By similarity)
Elon.3.EDS_100418	419610.Mext_0954	COG2890	Methylates the class 1 translation termination release factors RF1 PrfA and RF2 PrfB on the glutamine residue of the universally conserved GGQ motif (By similarity)
Elon.3.EDS_10042	743720.Psefu_0051	COG2055	malate L-lactate dehydrogenase
Elon.3.EDS_100420	441620.Mpop_2276	COG0441	threonine-tRNA ligase activity
Elon.3.EDS_100421	441620.Mpop_2275	COG1167	Transcriptional regulator, gntR family
Elon.3.EDS_100423	426355.Mrad2831_0264	COG0697	membrane
Elon.3.EDS_100425	426355.Mrad2831_0265	ENOG410Z410	NA
Elon.3.EDS_100426	441620.Mpop_2272	ENOG410Z410	NA
Elon.3.EDS_100427	419610.Mext_2317	COG0778	nitroreductase
Elon.3.EDS_100428	272630.MexAM1_META1p2316	COG1853	flavin reductase domain protein, FMN-binding
Elon.3.EDS_100429	426117.M446_1266	COG0840	Methyl-accepting chemotaxis
Elon.3.EDS_100430	426117.M446_2314	COG2301	citrate lyase
Elon.3.EDS_100431	441620.Mpop_2267	ENOG4111NMD	Lytic transglycosylase catalytic
Elon.3.EDS_100432	441620.Mpop_2266	COG5330	Uncharacterized protein conserved in bacteria (DUF2336)
Elon.3.EDS_100433	419610.Mext_0549	COG0061	Catalyzes the phosphorylation of NAD to NADP. Utilizes ATP and other nucleoside triphosphates as well as inorganic polyphosphate as a source of phosphorus (By similarity)
Elon.3.EDS_100434	460265.Mnod_6084	COG1324	tolerance protein
Elon.3.EDS_100436	441620.Mpop_4751	COG2518	Catalyzes the methyl esterification of L-isoaspartyl residues in peptides and proteins that result from spontaneous decomposition of normal L-aspartyl and L-asparaginyl residues. It plays a role in the repair and or degradation of damaged proteins (By similarity)
Elon.3.EDS_100437	441620.Mpop_4750	COG0739	peptidase'
Elon.3.EDS_100438	426355.Mrad2831_2271	COG3753	Bacterial protein of unknown function (DUF937)
Elon.3.EDS_100439	426355.Mrad2831_2285	COG2607	ATPase (AAA
Elon.3.EDS_10044	743720.Psefu_4279	COG0494	Nudix hydrolase
Elon.3.EDS_100440	441620.Mpop_4748	COG1862	preprotein translocase, yajc subunit
Elon.3.EDS_100441	426355.Mrad2831_2276	COG0342	Part of the Sec protein translocase complex. Interacts with the SecYEG preprotein conducting channel. SecDF uses the proton motive force (PMF) to complete protein translocation after the ATP-dependent function of SecA (By similarity)
Elon.3.EDS_100442	426355.Mrad2831_2277	COG0341	Part of the Sec protein translocase complex. Interacts with the SecYEG preprotein conducting channel. SecDF uses the proton motive force (PMF) to complete protein translocation after the ATP-dependent function of SecA (By similarity)
Elon.3.EDS_100443	426117.M446_2493	COG3737	Protein of unknown function (DUF498/DUF598)
Elon.3.EDS_100444	419610.Mext_4225	COG1562	phytoene synthase
Elon.3.EDS_100445	272630.MexAM1_META1p4616	COG1620	L-Lactate permease
Elon.3.EDS_100446	272630.MexAM1_META1p4614	ENOG41122NV	N-acetyltransferase GCN5
Elon.3.EDS_100447	419610.Mext_3885	COG1206	Catalyzes the folate-dependent formation of 5-methyl- uridine at position 54 (M-5-U54) in all tRNAs (By similarity)
Elon.3.EDS_100448	419610.Mext_3887	COG0265	Serine protease
Elon.3.EDS_100449	426355.Mrad2831_4014	COG1595	RNA Polymerase
Elon.3.EDS_10045	208964.PA0337	COG3605	phosphoenolpyruvate--protein phosphotransferase
Elon.3.EDS_100450	419610.Mext_3889	COG5343	anti-sigma K factor Rska
Elon.3.EDS_100451	272630.MexAM1_META1p3883	COG2335	Beta-Ig-H3 fasciclin
Elon.3.EDS_100453	316056.RPC_2597	ENOG410YX79	NA
Elon.3.EDS_100454	316056.RPC_2597	ENOG410YX79	NA
Elon.3.EDS_100455	426355.Mrad2831_3369	COG1217	gtp-binding protein typa
Elon.3.EDS_100456	251221.glr2725	COG5654	RES domain-containing protein
Elon.3.EDS_100457	314266.SKA58_19265	ENOG411234N	Protein of unknown function (DUF2384)
Elon.3.EDS_100458	272630.MexAM1_META1p1048	COG0850	Cell division inhibitor that blocks the formation of polar Z ring septums. Rapidly oscillates between the poles of the cell to destabilize FtsZ filaments that have formed before they mature into polar Z rings. Prevents FtsZ polymerization (By similarity)
Elon.3.EDS_10046	399739.Pmen_4215	COG0730	Membrane
Elon.3.EDS_100461	272630.MexAM1_META1p1052	COG0850	Cell division inhibitor that blocks the formation of polar Z ring septums. Rapidly oscillates between the poles of the cell to destabilize FtsZ filaments that have formed before they mature into polar Z rings. Prevents FtsZ polymerization (By similarity)
Elon.3.EDS_100462	272630.MexAM1_META1p1053	COG2894	site-determining protein
Elon.3.EDS_100463	419610.Mext_1269	COG0851	Prevents the cell division inhibition by proteins MinC and MinD at internal division sites while permitting inhibition at polar sites. This ensures cell division at the proper site by restricting the formation of a division septum at the midpoint of the long axis of the cell (By similarity)
Elon.3.EDS_100464	441620.Mpop_1222	COG2124	Cytochrome p450
Elon.3.EDS_100465	272630.MexAM1_META1p2120	COG1872	UPF0235 protein
Elon.3.EDS_100467	272630.MexAM1_META1p3462	COG0673	oxidoreductase
Elon.3.EDS_100468	419610.Mext_4784	COG0598	magnesium and cobalt transport protein CorA
Elon.3.EDS_100469	441620.Mpop_5326	COG0234	Binds to cpn60 in the presence of Mg-ATP and suppresses the ATPase activity of the latter (By similarity)
Elon.3.EDS_10047	220664.PFL_5896	COG0682	Transfers the N-acyl diglyceride group on what will become the N-terminal cysteine of membrane lipoproteins (By similarity)
Elon.3.EDS_100470	426355.Mrad2831_0534	COG0459	Prevents misfolding and promotes the refolding and proper assembly of unfolded polypeptides generated under stress conditions (By similarity)
Elon.3.EDS_100471	419610.Mext_4780	ENOG410YUYX	NA
Elon.3.EDS_100472	419610.Mext_4779	COG1192	cobyrinic Acid a,c-diamide synthase
Elon.3.EDS_100474	419610.Mext_4777	ENOG4110TGD	Adenylate Guanylate cyclase
Elon.3.EDS_100476	575588.HMPREF0017_01216	COG3471	periplasmic secreted protein
Elon.3.EDS_100477	1007104.SUS17_2939	COG0201	The central subunit of the protein translocation channel SecYEG. Consists of two halves formed by TMs 1-5 and 6-10. These two domains form a lateral gate at the front which open onto the bilayer between TMs 2 and 7, and are clamped together by SecE at the back. The channel is closed by both a pore ring composed of hydrophobic SecY resides and a short helix (helix 2A) on the extracellular side of …
Elon.3.EDS_100479	395492.Rleg2_3373	COG4664	trap dicarboxylate transporter dctm subunit
Elon.3.EDS_10048	379731.PST_4006	ENOG411279H	NA
Elon.3.EDS_100481	220668.lp_2043	COG0195	Transcription elongation factor NusA
Elon.3.EDS_100482	220668.lp_2044	COG0779	Required for maturation of 30S ribosomal subunits (By similarity)
Elon.3.EDS_100484	936140.LfarK3_010100008221	COG0583	Transcriptional regulator
Elon.3.EDS_100485	402626.Rpic_0766	ENOG410XPEQ	Domain of Unknown Function (DUF748)
Elon.3.EDS_100486	930171.Asphe3_18950	COG0637	HAD-superfamily hydrolase subfamily IA variant 3
Elon.3.EDS_100487	452863.Achl_1914	COG1994	metalloendopeptidase activity
Elon.3.EDS_100489	575588.HMPREF0017_00252	COG0276	Catalyzes the ferrous insertion into protoporphyrin IX (By similarity)
Elon.3.EDS_10049	205922.Pfl01_5349	COG1145	4Fe-4S ferredoxin, iron-sulfur binding
Elon.3.EDS_100491	690566.Sphch_1451	COG0863	DNA methylase n-4 n-6 domain protein
Elon.3.EDS_100492	452662.SJA_C1-27290	COG0640	Transcriptional regulator, arsr family
Elon.3.EDS_100493	398527.Bphyt_4346	ENOG410XX05	NmrA Family
Elon.3.EDS_100494	443906.CMM_2267	COG3004	Na( ) H( ) antiporter that extrudes sodium in exchange for external protons (By similarity)
Elon.3.EDS_100495	78245.Xaut_4743	ENOG4111WJH	Cupin 2 Conserved Barrel Domain Protein
Elon.3.EDS_100497	743720.Psefu_0165	COG1639	HDOD domain
Elon.3.EDS_100498	1001585.MDS_0899	COG1609	Transcriptional regulator
Elon.3.EDS_100499	281090.Lxx12100	COG0686	alanine dehydrogenase
Elon.3.EDS_1005	627192.SLG_06460	COG2755	lipolytic protein G-D-S-L family
Elon.3.EDS_10050	205918.Psyr_4758	COG0669	Reversibly transfers an adenylyl group from ATP to 4'- phosphopantetheine, yielding dephospho-CoA (dPCoA) and pyrophosphate (By similarity)
Elon.3.EDS_100500	312284.A20C1_06751	COG0687	polyamine binding
Elon.3.EDS_100501	765123.HMPREF9621_00788	COG3707	response regulator
Elon.3.EDS_100502	765698.Mesci_1878	COG0493	metal cluster binding
Elon.3.EDS_100503	700598.Niako_1034	COG1193	muts2 protein
Elon.3.EDS_100504	525244.HMPREF0023_0169	COG0582	Integrase
Elon.3.EDS_100505	1037409.BJ6T_09030	COG5001	Diguanylate cyclase phosphodiesterase
Elon.3.EDS_100506	522373.Smlt0775	COG0499	May play a key role in the regulation of the intracellular concentration of adenosylhomocysteine (By similarity)
Elon.3.EDS_100507	391735.Veis_4409	ENOG410XP26	methane phenol toluene hydroxylase
Elon.3.EDS_100508	420662.Mpe_A0951	COG0543	cytochrome-b5 reductase activity, acting on NAD(P)H
Elon.3.EDS_100509	220668.lp_1452	COG0760	peptidyl-prolyl cis-trans isomerase
Elon.3.EDS_10051	1001585.MDS_4507	COG0429	Alpha beta hydrolase
Elon.3.EDS_100511	575586.HMPREF0016_01708	COG0014	Catalyzes the NADPH dependent reduction of L-gamma- glutamyl 5-phosphate into L-glutamate 5-semialdehyde and phosphate. The product spontaneously undergoes cyclization to form 1-pyrroline-5-carboxylate (By similarity)
Elon.3.EDS_100515	506534.Rhein_2703	COG0557	3'-5' exoribonuclease that releases 5'-nucleoside monophosphates and is involved in maturation of structured RNAs (By similarity)
Elon.3.EDS_100516	762376.AXYL_02199	COG3181	extra-cytoplasmic solute receptor family protein
Elon.3.EDS_100518	452637.Oter_4136	COG3391	40-residue yvtn family beta-propeller repeat protein
Elon.3.EDS_100519	371731.Rsw2DRAFT_3215	ENOG4111V97	NA
Elon.3.EDS_10052	1001585.MDS_4505	COG0742	Methyltransferase
Elon.3.EDS_100520	930171.Asphe3_14570	COG0106	phosphoribosylformimino-5-aminoimidazole carboxamide ribotide isomerase
Elon.3.EDS_100521	267747.PPA0713	COG1845	Cytochrome C Oxidase, Subunit III
Elon.3.EDS_100523	313589.JNB_07749	COG2409	MmpL domain protein
Elon.3.EDS_100524	281090.Lxx04810	COG4799	carboxylase
Elon.3.EDS_100528	506534.Rhein_1804	COG0212	5-formyltetrahydrofolate cyclo-ligase
Elon.3.EDS_100529	408672.NBCG_00513	COG0305	Replicative dna helicase
Elon.3.EDS_10053	379731.PST_3994	COG0612	peptidase'
Elon.3.EDS_100530	316058.RPB_3219	COG3484	20S proteasome, A and B subunits
Elon.3.EDS_100531	652103.Rpdx1_3345	COG1305	transglutaminase domain-containing protein
Elon.3.EDS_100532	316058.RPB_3217	COG2307	Conserved Protein
Elon.3.EDS_100533	243233.MCA1512	COG0457	repeat-containing protein
Elon.3.EDS_100535	509190.Cseg_0628	COG0604	alcohol dehydrogenase
Elon.3.EDS_10054	208964.PA0372	COG0612	peptidase'
Elon.3.EDS_100540	405948.SeryN2_010100010572	COG0477	major facilitator Superfamily
Elon.3.EDS_100541	575588.HMPREF0017_00505	COG2072	Monooxygenase
Elon.3.EDS_100542	585530.HMPREF0183_2199	ENOG410XVNA	NA
Elon.3.EDS_100543	402626.Rpic_4047	COG0784	response regulator
Elon.3.EDS_100544	402626.Rpic_4048	COG0643	CheA signal transduction histidine kinase
Elon.3.EDS_100545	471854.Dfer_0961	COG0433	Aaa atpase
Elon.3.EDS_100546	391597.LMED105_07028	COG0433	Aaa atpase
Elon.3.EDS_100547	1001585.MDS_1303	COG0217	transcriptional regulatory protein
Elon.3.EDS_100548	506534.Rhein_3387	COG2204	two component, sigma54 specific, transcriptional regulator, Fis family
Elon.3.EDS_10055	629265.PMA4326_00750	COG0552	Involved in targeting and insertion of nascent membrane proteins into the cytoplasmic membrane. Acts as a receptor for the complex formed by the signal recognition particle (SRP) and the ribosome-nascent chain (RNC)
Elon.3.EDS_100552	633149.Bresu_3124	COG0605	Destroys radicals which are normally produced within the cells and which are toxic to biological systems (By similarity)
Elon.3.EDS_100554	235909.GK3245	COG2205	Histidine kinase
Elon.3.EDS_100555	235909.GK3246	COG2156	One of the components of the high-affinity ATP-driven potassium transport (or KDP) system, which catalyzes the hydrolysis of ATP coupled with the exchange of hydrogen and potassium ions. The C subunit may be involved in assembly of the KDP complex (By similarity)
Elon.3.EDS_100557	402626.Rpic_2688	COG3749	conserved protein ucp030820
Elon.3.EDS_100559	871585.BDGL_001457	COG0020	Catalyzes the condensation of isopentenyl diphosphate (IPP) with allylic pyrophosphates generating different type of terpenoids (By similarity)
Elon.3.EDS_10056	379731.PST_3991	COG2884	Cell division ATP-binding protein ftsE
Elon.3.EDS_100560	871585.BDGL_001456	COG0575	phosphatidate Cytidylyltransferase
Elon.3.EDS_100562	756272.Plabr_2389	ENOG410XTCV	Protein of unknown function (DUF3500)
Elon.3.EDS_100563	226900.BC1223	COG0210	helicase
Elon.3.EDS_100564	402626.Rpic_3528	ENOG410XSC3	transcriptional regulator, lysr family
Elon.3.EDS_100565	402626.Rpic_3527	COG3530	cytoplasmic protein
Elon.3.EDS_100566	267608.RSc3332	ENOG410XSM9	LysR family (Transcriptional regulator
Elon.3.EDS_100569	317655.Sala_0743	COG3734	2-dehydro-3-deoxygalactonokinase EC 2.7.1.58
Elon.3.EDS_10057	208964.PA0375	COG2177	Part of the ABC transporter FtsEX involved in
Elon.3.EDS_100570	1027371.GOALK_120_00040	COG1483	ATPase (AAA superfamily)-like protein
Elon.3.EDS_100572	402626.Rpic_1569	COG0210	helicase
Elon.3.EDS_100573	419947.MRA_1648	COG0178	The UvrABC repair system catalyzes the recognition and processing of DNA lesions. UvrA is an ATPase and a DNA-binding protein. A damage recognition complex composed of 2 UvrA and 2 UvrB subunits scans DNA for abnormalities. When the presence of a lesion has been verified by UvrB, the UvrA molecules dissociate (By similarity)
Elon.3.EDS_100575	525244.HMPREF0023_1632	ENOG410Z7SC	Matrixin
Elon.3.EDS_100576	575588.HMPREF0017_02813	COG2602	Beta-lactamase
Elon.3.EDS_100577	575588.HMPREF0017_02814	COG0443	Heat shock protein
Elon.3.EDS_100578	936140.LfarK3_010100010239	COG0556	damaged site, the DNA wraps around one UvrB monomer. DNA wrap is dependent on ATP binding by UvrB and probably causes local melting of the DNA helix, facilitating insertion of UvrB beta-hairpin between the DNA strands. Then UvrB probes one DNA strand for the presence of a lesion. If a lesion is found the UvrA subunits dissociate and the UvrB-DNA preincision complex is formed. This complex is subs…
Elon.3.EDS_100579	936140.LfarK3_010100010234	COG0178	The UvrABC repair system catalyzes the recognition and processing of DNA lesions. UvrA is an ATPase and a DNA-binding protein. A damage recognition complex composed of 2 UvrA and 2 UvrB subunits scans DNA for abnormalities. When the presence of a lesion has been verified by UvrB, the UvrA molecules dissociate (By similarity)
Elon.3.EDS_10058	208964.PA0376	COG0568	Sigma factors are initiation factors that promote the attachment of RNA polymerase to specific initiation sites and are then released (By similarity)
Elon.3.EDS_100580	1001585.MDS_4881	COG1502	Catalyzes the reversible phosphatidyl group transfer from one phosphatidylglycerol molecule to another to form cardiolipin (CL) (diphosphatidylglycerol) and glycerol (By similarity)
Elon.3.EDS_100581	216595.PFLU4070	COG1450	general secretion pathway protein D
Elon.3.EDS_100582	575586.HMPREF0016_00454	COG1620	L-Lactate permease
Elon.3.EDS_100585	399741.Spro_2442	ENOG4111H0J	NA
Elon.3.EDS_100586	419610.Mext_4218	COG1167	Transcriptional regulator, gntR family
Elon.3.EDS_100587	272568.Gdia_1592	ENOG4111NM9	Tetr family transcriptional regulator
Elon.3.EDS_100588	446470.Snas_5927	COG0654	oxidoreductase activity, acting on paired donors, with incorporation or reduction of molecular oxygen, NAD(P)H as one donor, and incorporation of one atom of oxygen
Elon.3.EDS_100589	645465.SSTG_05329	COG0654	oxidoreductase activity, acting on paired donors, with incorporation or reduction of molecular oxygen, NAD(P)H as one donor, and incorporation of one atom of oxygen
Elon.3.EDS_100590	76869.PputGB1_2056	COG1120	(ABC) transporter
Elon.3.EDS_100591	390235.PputW619_1928	COG0609	permease protein
Elon.3.EDS_100592	266835.mlr7626	COG1172	(ABC) transporter
Elon.3.EDS_100593	1117943.SFHH103_02454	COG1129	(ABC) transporter
Elon.3.EDS_100594	311403.Arad_0116	COG0673	oxidoreductase
Elon.3.EDS_100597	292415.Tbd_1692	COG0464	Aaa atpase
Elon.3.EDS_100599	316057.RPD_2057	COG1249	dihydrolipoyl dehydrogenase
Elon.3.EDS_1006	575588.HMPREF0017_01322	COG2197	Two component transcriptional regulator, LuxR family
Elon.3.EDS_100600	652103.Rpdx1_3524	COG3184	Uncharacterized protein conserved in bacteria (DUF2059)
Elon.3.EDS_100602	420662.Mpe_A0644	COG3026	sigma E regulatory protein, MucB RseB
Elon.3.EDS_100607	525264.HMPREF0305_12482	ENOG41120I6	mercury resistance operon
Elon.3.EDS_100608	62977.ACIAD0076	COG1088	dTDP-glucose 4-6-dehydratase
Elon.3.EDS_100609	62928.azo1876	COG1091	Dtdp-4-dehydrorhamnose reductase
Elon.3.EDS_100610	399739.Pmen_2682	COG4303	ethanolamine ammonia-lyase activity
Elon.3.EDS_100611	316058.RPB_4221	COG0841	acriflavin resistance protein
Elon.3.EDS_100612	575588.HMPREF0017_02253	COG0548	nag kinase
Elon.3.EDS_100612	575588.HMPREF0017_02253	COG1246	n-acetylglutamate synthase
Elon.3.EDS_100614	224911.bll1491	COG4233	cytochrome c biogenesis protein, transmembrane region
Elon.3.EDS_100616	397945.Aave_1486	COG1319	Dehydrogenase
Elon.3.EDS_100617	522373.Smlt2503	COG1529	Aldehyde oxidase and xanthine dehydrogenase, molybdopterin binding
Elon.3.EDS_100618	648757.Rvan_3040	COG1335	isochorismatase
Elon.3.EDS_100620	288000.BBta_6250	COG2862	UPF0114 protein
Elon.3.EDS_100621	506534.Rhein_2614	COG0008	Catalyzes the attachment of glutamate to tRNA(Glu) in a two-step reaction glutamate is first activated by ATP to form Glu-AMP and then transferred to the acceptor end of tRNA(Glu) (By similarity)
Elon.3.EDS_100622	380703.AHA_4009	COG2252	Xanthine uracil vitamin C permease
Elon.3.EDS_100623	878320.AcavA_010100019384	COG2376	Dihydroxyacetone kinase
Elon.3.EDS_100624	226900.BC1832	COG0550	Releases the supercoiling and torsional tension of DNA, which is introduced during the DNA replication and transcription, by transiently cleaving and rejoining one strand of the DNA duplex. Introduces a single-strand break via transesterification at a target site in duplex DNA. The scissile phosphodiester is attacked by the catalytic tyrosine of the enzyme, resulting in the formation of a DNA-(5'…
Elon.3.EDS_100625	420662.Mpe_A0460	COG0771	Cell wall formation. Catalyzes the addition of glutamate to the nucleotide precursor UDP-N-acetylmuramoyl-L-alanine (UMA) (By similarity)
Elon.3.EDS_100626	402626.Rpic_0339	COG2331	Regulatory protein, FmdB family
Elon.3.EDS_100627	402626.Rpic_0338	COG0591	symporter
Elon.3.EDS_100628	224911.blr1157	ENOG4111UDM	NADH flavin oxidoreductase, NADH oxidase
Elon.3.EDS_100629	765123.HMPREF9621_02595	COG1139	Iron-sulfur cluster binding protein
Elon.3.EDS_10063	506534.Rhein_0507	COG2923	tRNA processing
Elon.3.EDS_100631	575587.HMPREF0026_02996	COG0732	Restriction modification system DNA (Specificity
Elon.3.EDS_100635	652103.Rpdx1_2475	COG0347	Nitrogen regulatory protein pii
Elon.3.EDS_100637	871585.BDGL_003464	COG1179	uba thif-type nad fad binding protein
Elon.3.EDS_100638	575584.HMPREF0010_01696	COG1048	aconitate hydratase
Elon.3.EDS_100639	402626.Rpic_2497	ENOG410XP99	TonB dependent receptor
Elon.3.EDS_10064	506534.Rhein_0508	COG1553	Part of a sulfur-relay system required for 2-thiolation of 5-methylaminomethyl-2-thiouridine (mnm(5)s(2)U) at tRNA wobble positions. Accepts sulfur from TusA and transfers it in turn to TusE (By similarity)
Elon.3.EDS_100640	408672.NBCG_04480	ENOG410XPCV	Aldehyde dehydrogenase
Elon.3.EDS_100641	391600.BBAL3_3335	COG2171	Catalyzes the conversion of the cyclic tetrahydrodipicolinate (THDP) into the acyclic N-succinyl-L-2- amino-6-oxopimelate using succinyl-CoA (By similarity)
Elon.3.EDS_100642	575588.HMPREF0017_01831	ENOG410XNVN	Efflux transporter rnd family, mfp subunit
Elon.3.EDS_100643	575588.HMPREF0017_01832	COG0841	acriflavin resistance protein
Elon.3.EDS_100644	399741.Spro_0595	ENOG410XPTP	Dehydrogenase
Elon.3.EDS_100645	39947.LOC_Os01g25860.1	COG2801	Retrotransposon protein
Elon.3.EDS_100646	471223.GWCH70_1846	ENOG4112A8Z	NA
Elon.3.EDS_100647	380703.AHA_1485	COG2704	Anaerobic C4-dicarboxylate transporter
Elon.3.EDS_10065	506534.Rhein_0509	COG0670	Membrane
Elon.3.EDS_100650	1051006.HMPREF1162_1120	COG3412	Dihydroxyacetone kinase
Elon.3.EDS_100651	1051006.HMPREF1162_1119	COG2131	dCMP deaminase activity
Elon.3.EDS_100652	1051006.HMPREF1162_1118	COG0053	cation diffusion facilitator family transporter
Elon.3.EDS_100653	205922.Pfl01_5464	COG0855	Catalyzes the reversible transfer of the terminal phosphate of ATP to form a long-chain polyphosphate (polyP) (By similarity)
Elon.3.EDS_100654	243231.GSU1819	COG4974	Site-specific tyrosine recombinase, which acts by catalyzing the cutting and rejoining of the recombining DNA molecules. The XerC-XerD complex is essential to convert dimers of the bacterial chromosome into monomers to permit their segregation at cell division. It also contributes to the segregational stability of plasmids (By similarity)
Elon.3.EDS_100655	351605.Gura_1704	COG2256	Recombination factor protein RarA
Elon.3.EDS_100657	226900.BC1748	COG0527	Aspartokinase
Elon.3.EDS_100659	322710.Avin_09850	COG3793	tellurium resistance protein
Elon.3.EDS_100661	536019.Mesop_5817	COG2377	Catalyzes the specific phosphorylation of 1,6-anhydro-N- acetylmuramic acid (anhMurNAc) with the simultaneous cleavage of the 1,6-anhydro ring, generating MurNAc-6-P. Is required for the utilization of anhMurNAc either imported from the medium or derived from its own cell wall murein, and thus plays a role in cell wall recycling (By similarity)
Elon.3.EDS_100662	878320.AcavA_010100005219	COG1004	UDP-glucose 6-dehydrogenase
Elon.3.EDS_100663	1037409.BJ6T_35000	ENOG410YV5V	NA
Elon.3.EDS_100664	224911.blr6201	COG1116	(ABC) transporter
Elon.3.EDS_100667	420246.GTNG_2740	ENOG410XXAD	Protein of unknown function (DUF2758)
Elon.3.EDS_100668	406124.Bm3-1_010100011986	COG2081	hi0933 family
Elon.3.EDS_100669	224308.Bsubs1_010100016386	COG2081	hi0933 family
Elon.3.EDS_10067	506534.Rhein_0511	COG0616	Signal peptide peptidase, SppA
Elon.3.EDS_100670	279010.BLi03155	COG2244	Polysaccharide biosynthesis protein
Elon.3.EDS_100671	545693.BMQ_4843	COG1187	pseudouridine synthase activity
Elon.3.EDS_100672	526988.bcere0024_44140	COG1187	pseudouridine synthase activity
Elon.3.EDS_100673	665959.HMPREF1013_01011	COG2252	Xanthine uracil vitamin C permease
Elon.3.EDS_100674	315730.BcerKBAB4_4535	COG0624	succinyl-diaminopimelate desuccinylase activity
Elon.3.EDS_100675	406124.Bm3-1_010100012026	ENOG410XQVS	Major Facilitator superfamily
Elon.3.EDS_100676	545693.BMQ_4840	COG0031	cysteine biosynthetic process from serine
Elon.3.EDS_100678	491915.Aflv_0435	COG1380	lrga family
Elon.3.EDS_100679	491915.Aflv_0436	COG1346	cytolysis
Elon.3.EDS_10068	575588.HMPREF0017_00407	ENOG410ZKSG	alpha beta hydrolase fold family protein
Elon.3.EDS_100680	665959.HMPREF1013_02641	ENOG4111KVM	NA
Elon.3.EDS_100681	986075.CathTA2_1500	COG1597	diacylglycerol kinase
Elon.3.EDS_100682	406124.Bm3-1_010100012056	COG1523	Glycogen debranching enzyme
Elon.3.EDS_100683	406124.Bm3-1_010100012061	COG0510	Ethanolamine kinase
Elon.3.EDS_100684	471223.GWCH70_2749	ENOG41123PM	NA
Elon.3.EDS_100685	379731.PST_0863	COG2031	Short chain fatty acid transporter
Elon.3.EDS_100687	575588.HMPREF0017_00890	ENOG410XYH3	Phage plasmid-related protein TIGR03299
Elon.3.EDS_100688	575588.HMPREF0017_00891	COG5377	phage-type endonuclease
Elon.3.EDS_100689	709797.CSIRO_1064	COG0841	acriflavin resistance protein
Elon.3.EDS_100690	39947.LOC_Os09g14500.1	ENOG410XS4D	Retrotransposon protein
Elon.3.EDS_100691	575588.HMPREF0017_00231	COG0318	Amp-dependent synthetase and ligase
Elon.3.EDS_100693	281090.Lxx09110	COG0489	ATP-binding protein
Elon.3.EDS_100694	281090.Lxx09120	COG4420	integral membrane protein
Elon.3.EDS_100695	506534.Rhein_0530	COG3200	phospho-2-dehydro-3-deoxyheptonate aldolase
Elon.3.EDS_100696	379731.PST_3337	COG0247	domain protein
Elon.3.EDS_100697	765698.Mesci_0359	COG4277	radical SAM domain protein
Elon.3.EDS_100698	575588.HMPREF0017_00846	ENOG4111HZ0	NA
Elon.3.EDS_100699	314256.OG2516_12076	ENOG4111I2P	LysR family (Transcriptional regulator
Elon.3.EDS_100701	585530.HMPREF0183_0902	COG1349	transcriptional regulator DeoR family
Elon.3.EDS_100702	751586.BDIM_09620	COG1629	receptor
Elon.3.EDS_100703	751586.BDIM_09610	ENOG410ZJ7J	MerC mercury resistance protein
Elon.3.EDS_100704	258594.RPA1708	ENOG410XRQX	acyl-CoA dehydrogenase
Elon.3.EDS_100706	682634.SOD_i01720	COG1529	Aldehyde oxidase and xanthine dehydrogenase, molybdopterin binding
Elon.3.EDS_100707	379731.PST_2613	COG1113	amino acid
Elon.3.EDS_100708	196162.Noca_3937	COG0318	Amp-dependent synthetase and ligase
Elon.3.EDS_100709	408672.NBCG_00257	COG0031	cysteine biosynthetic process from serine
Elon.3.EDS_100710	491916.RHECIAT_CH0003160	ENOG410XRPS	EamA-like transporter family
Elon.3.EDS_100711	266835.mll5566	COG0304	Catalyzes the condensation reaction of fatty acid synthesis by the addition to an acyl acceptor of two carbons from malonyl-ACP (By similarity)
Elon.3.EDS_100713	378806.STAUR_4421	ENOG4110WB0	hydrolase family 43
Elon.3.EDS_100714	196162.Noca_2479	COG0647	Hydrolase
Elon.3.EDS_100715	575587.HMPREF0026_02653	COG0225	Has an important function as a repair enzyme for proteins that have been inactivated by oxidation. Catalyzes the reversible oxidation-reduction of methionine sulfoxide in proteins to methionine (By similarity)
Elon.3.EDS_100716	575587.HMPREF0026_02652	ENOG410XXKJ	Diguanylate cyclase with gaf sensor
Elon.3.EDS_100717	595537.Varpa_2323	COG0251	Endoribonuclease LPSP
Elon.3.EDS_100718	283942.IL1600	COG0251	Endoribonuclease LPSP
Elon.3.EDS_10072	402626.Rpic_1360	ENOG410XSY7	LysR family (Transcriptional regulator
Elon.3.EDS_100720	402626.Rpic_0645	COG1538	Membrane
Elon.3.EDS_100721	701347.Entcl_1845	ENOG4111TPP	NA
Elon.3.EDS_100722	469595.CSAG_04281	ENOG4111VBP	Hnh endonuclease
Elon.3.EDS_100725	987059.RBXJA2T_18543	COG0730	Membrane
Elon.3.EDS_100726	714961.BFZC1_22854	COG0596	Alpha beta hydrolase
Elon.3.EDS_100727	1037409.BJ6T_28670	COG2020	isoprenylcysteine carboxyl methyltransferase
Elon.3.EDS_100728	224911.blr6564	ENOG410XQSG	Nad-dependent epimerase dehydratase
Elon.3.EDS_100729	714961.BFZC1_06358	ENOG4112335	NA
Elon.3.EDS_10073	402626.Rpic_1359	COG0744	penicillin-binding protein
Elon.3.EDS_100730	1007104.SUS17_3639	COG2216	One of the components of the high-affinity ATP-driven potassium transport (or KDP) system, which catalyzes the hydrolysis of ATP coupled with the exchange of hydrogen and potassium ions (By similarity)
Elon.3.EDS_100731	314266.SKA58_01480	COG2060	One of the components of the high-affinity ATP-driven potassium transport (or KDP) system, which catalyzes the hydrolysis of ATP coupled with the exchange of hydrogen and potassium ions (By similarity)
Elon.3.EDS_100735	452662.SJA_C1-07200	COG0778	nitroreductase
Elon.3.EDS_100736	452662.SJA_C2-01510	COG1538	Membrane
Elon.3.EDS_100737	314266.SKA58_15397	COG0841	acriflavin resistance protein
Elon.3.EDS_100739	39947.LOC_Os02g49120.1	ENOG41101PX	Integrase core domain
Elon.3.EDS_100740	408672.NBCG_03427	COG0354	Folate-binding protein involved in regulating the level of ATP-DnaA and in the modification of some tRNAs. It is probably a key factor in regulatory networks that act via tRNA modification, such as initiation of chromosomal replication (By similarity)
Elon.3.EDS_100741	196162.Noca_4251	COG0735	Ferric uptake regulator, Fur family
Elon.3.EDS_100742	384676.PSEEN1555	ENOG410XNZG	major facilitator superfamily
Elon.3.EDS_100743	585528.GvagA14_010100003262	COG0057	glyceraldehyde3phosphate dehydrogenase
Elon.3.EDS_100744	281090.Lxx16510	COG0157	nicotinate-nucleotide diphosphorylase (carboxylating) activity
Elon.3.EDS_100745	281090.Lxx16520	COG1104	cysteine desulfurase
Elon.3.EDS_100747	666684.AfiDRAFT_0899	COG2132	Multicopper oxidase
Elon.3.EDS_100748	504832.OCA5_c05180	COG2372	Copper resistance protein
Elon.3.EDS_100749	504832.OCA5_c05190	COG1276	copper resistance
Elon.3.EDS_10075	160488.PP_3962	ENOG410XPKS	DUF1264 domain protein
Elon.3.EDS_100750	666684.AfiDRAFT_0896	COG3019	metal-binding protein
Elon.3.EDS_100751	504832.OCAR_7779	COG3019	metal-binding protein
Elon.3.EDS_100752	575588.HMPREF0017_00769	COG2067	lipid transport
Elon.3.EDS_100755	366602.Caul_2235	COG5489	Protein of unknown function (DUF736)
Elon.3.EDS_100757	252305.OB2597_17947	ENOG41121TS	NA
Elon.3.EDS_100758	878320.AcavA_010100011150	COG5621	secreted hydrolase-like protein
Elon.3.EDS_100759	4113.PGSC0003DMT400082520	COG2801	Retrotransposon protein
Elon.3.EDS_10076	439235.Dalk_0633	COG0037	Ligates lysine onto the cytidine present at position 34 of the AUA codon-specific tRNA(Ile) that contains the anticodon CAU, in an ATP-dependent manner. Cytidine is converted to lysidine, thus changing the amino acid specificity of the tRNA from methionine to isoleucine (By similarity)
Elon.3.EDS_100761	936140.LfarK3_010100012438	COG2723	beta-glucosidase
Elon.3.EDS_100762	226900.BC0689	COG2252	Xanthine uracil vitamin C permease
Elon.3.EDS_100764	444177.Bsph_1166	COG1083	cytidylyltransferase
Elon.3.EDS_100767	509191.AcelC_020100017745	COG1020	non-ribosomal peptide synthetase
Elon.3.EDS_100767	509191.AcelC_020100017745	COG3321	synthase
Elon.3.EDS_100768	1037409.BJ6T_02960	COG1529	Aldehyde oxidase and xanthine dehydrogenase, molybdopterin binding
Elon.3.EDS_100769	690566.Sphch_0802	COG0526	Thioredoxin
Elon.3.EDS_100770	690566.Sphch_0803	COG1138	cytochrome c-type biogenesis protein
Elon.3.EDS_100771	930171.Asphe3_04960	ENOG410XNMJ	NA
Elon.3.EDS_100772	281090.Lxx11340	COG0469	Pyruvate kinase
Elon.3.EDS_100773	317655.Sala_1413	COG1228	amidohydrolase
Elon.3.EDS_100774	298654.FraEuI1c_2714	COG0454	acetyltransferase
Elon.3.EDS_100777	399741.Spro_1656	COG4161	arginine-importing ATPase activity
Elon.3.EDS_100778	316273.XCV3163	COG0407	Catalyzes the decarboxylation of four acetate groups of uroporphyrinogen-III to yield coproporphyrinogen-III (By similarity)
Elon.3.EDS_100779	998088.B565_2278	COG1522	transcriptional regulator AsnC family
Elon.3.EDS_100780	878320.AcavA_010100011876	COG0686	alanine dehydrogenase
Elon.3.EDS_100781	652103.Rpdx1_4538	COG0169	shikimate dehydrogenase
Elon.3.EDS_100782	871585.BDGL_001995	COG0029	L-aspartate oxidase
Elon.3.EDS_100783	469613.HMPREF0864_02211	ENOG41121GI	regulatory protein
Elon.3.EDS_100785	390235.PputW619_4561	COG0728	Integral membrane protein (MviN
Elon.3.EDS_100786	712938.LC40_0439	COG0675	Transposase
Elon.3.EDS_100787	315750.BPUM_0928	COG3679	UPF0342 protein
Elon.3.EDS_100788	279010.BLi01057	COG4399	UPF0754 membrane protein
Elon.3.EDS_100789	406124.Bm3-1_010100018519	ENOG410Z1AA	NA
Elon.3.EDS_10079	526988.bcere0024_15870	COG0642	Histidine kinase
Elon.3.EDS_100790	406124.Bm3-1_010100018529	ENOG410XQ55	NA
Elon.3.EDS_100792	714961.BFZC1_16310	ENOG410Z0I6	NA
Elon.3.EDS_100795	665959.HMPREF1013_00948	COG3839	(ABC) transporter
Elon.3.EDS_100796	634956.Geoth_3197	ENOG410XWAM	NA
Elon.3.EDS_100797	315750.BPUM_0921	ENOG411226C	small, acid-soluble spore protein
Elon.3.EDS_100798	575588.HMPREF0017_01236	COG0496	Nucleotidase that shows phosphatase activity on nucleoside 5'-monophosphates (By similarity)
Elon.3.EDS_100799	314266.SKA58_17353	COG4108	Increases the formation of ribosomal termination complexes and stimulates activities of RF-1 and RF-2. It binds guanine nucleotides and has strong preference for UGA stop codons. It may interact directly with the ribosome. The stimulation of RF- 1 and RF-2 is significantly reduced by GTP and GDP, but not by GMP (By similarity)
Elon.3.EDS_10080	226900.BC1743	COG0784	response regulator
Elon.3.EDS_100800	314266.SKA58_17358	COG2017	converts alpha-aldose to the beta-anomer. It is active on D-glucose, L-arabinose, D-xylose, D-galactose, maltose and lactose (By similarity)
Elon.3.EDS_100801	314266.SKA58_13977	COG0624	succinyl-diaminopimelate desuccinylase activity
Elon.3.EDS_100802	314266.SKA58_05040	COG1301	sodium dicarboxylate symporter
Elon.3.EDS_100803	452662.SJA_C1-08260	ENOG4111IT8	NA
Elon.3.EDS_100805	878320.AcavA_010100015469	COG0722	Stereospecific condensation of phosphoenolpyruvate (PEP) and D-erythrose-4-phosphate (E4P) giving rise to 3-deoxy-D- arabino-heptulosonate-7-phosphate (DAHP) (By similarity)
Elon.3.EDS_100806	878320.AcavA_010100015464	COG0818	Diacylglycerol kinase
Elon.3.EDS_100807	878320.AcavA_010100015459	COG0111	Dehydrogenase
Elon.3.EDS_100808	39946.BGIOSGA040242-PA	COG0471	Transporter
Elon.3.EDS_100809	399741.Spro_0740	ENOG410XTE9	sugar efflux transporter
Elon.3.EDS_100810	155864.Z2589	ENOG410YGF0	LysR family (Transcriptional regulator
Elon.3.EDS_100813	196162.Noca_2604	ENOG410XP8P	acyl-CoA dehydrogenase
Elon.3.EDS_100814	426117.M446_5338	COG5009	penicillin-binding protein 1A
Elon.3.EDS_100817	316058.RPB_3855	ENOG410XNMH	Histidine kinase
Elon.3.EDS_100818	266835.mll1662	COG0729	Surface Antigen
Elon.3.EDS_10082	936140.LfarK3_010100011429	COG1053	Succinate DeHydrogenase
Elon.3.EDS_100820	553204.CORAM0001_0693	COG0129	Dihydroxy-acid dehydratase
Elon.3.EDS_100821	272620.KPN_04507	ENOG410YMVU	StbA family
Elon.3.EDS_100822	575586.HMPREF0016_01815	COG0751	Glycyl-tRNA synthetase beta subunit
Elon.3.EDS_100824	999541.bgla_1g18880	COG3972	helicase
Elon.3.EDS_100825	441620.Mpop_3055	ENOG410Z00J	Uvrd rep helicase
Elon.3.EDS_100826	754252.PFREUD_00770	COG0240	glycerol-3-phosphate dehydrogenase
Elon.3.EDS_100827	526988.bcere0024_19290	COG0018	arginyL-tRNA synthetase
Elon.3.EDS_100829	224911.bll6888	ENOG4111I52	porin outer membrane protein
Elon.3.EDS_10083	384676.PSEEN1717	COG2706	6-phosphogluconolactonase
Elon.3.EDS_100830	224911.blr2097	COG0156	8-Amino-7-oxononanoate synthase
Elon.3.EDS_100831	220668.lp_3403	COG0656	reductase
Elon.3.EDS_100833	406124.Bm3-1_010100022474	ENOG410ZVIP	Glycosyl transferase (Group 1
Elon.3.EDS_100834	258594.RPA2726	COG0117	Converts 2,5-diamino-6-(ribosylamino)-4(3h)-pyrimidinone 5'-phosphate into 5-amino-6-(ribosylamino)-2,4(1h,3h)- pyrimidinedione 5'-phosphate (By similarity)
Elon.3.EDS_100834	258594.RPA2726	COG1985	Converts 2,5-diamino-6-(ribosylamino)-4(3h)-pyrimidinone 5'-phosphate into 5-amino-6-(ribosylamino)-2,4(1h,3h)- pyrimidinedione 5'-phosphate (By similarity)
Elon.3.EDS_100835	402626.Rpic_1921	COG1199	helicase
Elon.3.EDS_100836	402626.Rpic_1357	ENOG410Y90V	LysR substrate binding domain
Elon.3.EDS_100837	402626.Rpic_1358	ENOG410YJB6	major facilitator Superfamily
Elon.3.EDS_100838	62977.ACIAD0076	COG1088	dTDP-glucose 4-6-dehydratase
Elon.3.EDS_100839	553217.ENHAE0001_2232	COG1209	Catalyzes the formation of dTDP-glucose, from dTTP and glucose 1-phosphate, as well as its pyrophosphorolysis (By similarity)
Elon.3.EDS_10084	1042876.PPS_1610	ENOG4111J4A	glutathione Stransferase
Elon.3.EDS_100840	234831.PSM_A0443	ENOG4111PAN	Domain-Containing protein
Elon.3.EDS_100841	553217.ENHAE0001_2235	COG0399	DegT DnrJ EryC1 StrS aminotransferase
Elon.3.EDS_100842	553217.ENHAE0001_2236	COG2244	Polysaccharide biosynthesis protein
Elon.3.EDS_100843	553217.ENHAE0001_2237	COG0463	Glycosyl transferase, family 2
Elon.3.EDS_100846	575586.HMPREF0016_03228	ENOG410XPNN	transposase
Elon.3.EDS_100848	316058.RPB_0159	ENOG4111PRZ	Cytochrome c oxidase caa3 assembly factor (Caa3_CtaG)
Elon.3.EDS_100850	936140.LfarK3_010100009605	COG1472	hydrolase family 3
Elon.3.EDS_100851	61853.ENSNLEP00000023429	ENOG4111K5V	Reverse transcriptase (RNA-dependent DNA polymerase)
Elon.3.EDS_100852	506534.Rhein_0875	ENOG411275M	NA
Elon.3.EDS_100854	878320.AcavA_010100006840	COG0784	response regulator
Elon.3.EDS_100854	878320.AcavA_010100006840	COG0642	Histidine kinase
Elon.3.EDS_100857	316058.RPB_3528	COG0624	succinyl-diaminopimelate desuccinylase activity
Elon.3.EDS_100858	690566.Sphch_0049	COG0534	Mate efflux family protein
Elon.3.EDS_100859	314266.SKA58_12777	COG1597	diacylglycerol kinase
Elon.3.EDS_10086	258594.RPA3656	COG2070	2-Nitropropane dioxygenase
Elon.3.EDS_100861	575587.HMPREF0026_02999	COG0610	Type I site-specific deoxyribonuclease
Elon.3.EDS_100866	196162.Noca_3804	ENOG4111MAN	Membrane
Elon.3.EDS_100868	76869.PputGB1_3697	COG1005	NDH-1 shuttles electrons from NADH, via FMN and iron- sulfur (Fe-S) centers, to quinones in the respiratory chain. The immediate electron acceptor for the enzyme in this species is believed to be ubiquinone. Couples the redox reaction to proton translocation (for every two electrons transferred, four hydrogen ions are translocated across the cytoplasmic membrane), and thus conserves the redox ene…
Elon.3.EDS_100869	1042876.PPS_3523	COG1143	NDH-1 shuttles electrons from NADH, via FMN and iron- sulfur (Fe-S) centers, to quinones in the respiratory chain. The immediate electron acceptor for the enzyme in this species is believed to be ubiquinone. Couples the redox reaction to proton translocation (for every two electrons transferred, four hydrogen ions are translocated across the cytoplasmic membrane), and thus conserves the redox ene…
Elon.3.EDS_100871	751586.BDIM_11310	COG0010	hydrolase activity, acting on carbon-nitrogen (but not peptide) bonds, in linear amidines
Elon.3.EDS_100873	412597.PaTRP_010100013814	COG0146	5-oxoprolinase
Elon.3.EDS_100874	1051075.PDI_0297	COG0145	5-oxoprolinase
Elon.3.EDS_100875	1051006.HMPREF1162_1614	COG3209	YD repeat protein
Elon.3.EDS_100876	196162.Noca_3982	COG0459	Prevents misfolding and promotes the refolding and proper assembly of unfolded polypeptides generated under stress conditions (By similarity)
Elon.3.EDS_100877	865938.Weevi_0560	ENOG410XNQM	proprotein convertase, P
Elon.3.EDS_100878	865938.Weevi_0561	COG0234	Binds to cpn60 in the presence of Mg-ATP and suppresses the ATPase activity of the latter (By similarity)
Elon.3.EDS_100879	865938.Weevi_0562	COG0459	Prevents misfolding and promotes the refolding and proper assembly of unfolded polypeptides generated under stress conditions (By similarity)
Elon.3.EDS_100880	509190.Cseg_3888	COG0353	May play a role in DNA repair. It seems to be involved in an RecBC-independent recombinational process of DNA repair. It may act with RecF and RecO (By similarity)
Elon.3.EDS_100882	509190.Cseg_3886	COG1322	Dna recombination protein
Elon.3.EDS_100883	190485.XCC0597	COG0517	Catalyzes the conversion of inosine 5'-phosphate (IMP) to xanthosine 5'-phosphate (XMP), the first committed and rate- limiting step in the de novo synthesis of guanine nucleotides, and therefore plays an important role in the regulation of cell growth (By similarity)
Elon.3.EDS_100883	190485.XCC0597	COG0031	cysteine biosynthetic process from serine
Elon.3.EDS_100886	281090.Lxx03380	ENOG410XY8T	NA
Elon.3.EDS_100887	710696.Intca_2149	COG5646	Domain of unknown function (DU1801)
Elon.3.EDS_100888	281090.Lxx24520	COG3187	Heat shock protein HslJ
Elon.3.EDS_100890	585531.HMPREF0063_12270	COG0389	Poorly processive error-prone DNA polymerase involved in untargeted mutagenesis. Copies undamaged DNA at stalled replication forks which arise in vivo from mismatched or misaligned primer ends. These misaligned primers can be extended by polIV. Exhibits no 3-5 exonuclease (proofreading) activity. May be involved in translesional synthesis in conjunction with the beta clamp from polIII (By similar…
Elon.3.EDS_100891	196162.Noca_1897	COG0587	DNA polymerase III (alpha subunit)
Elon.3.EDS_100892	4577.GRMZM2G029575_P01	COG2801	Retrotransposon protein
Elon.3.EDS_100893	553178.CAPGI0001_0045	COG3451	type IV secretion system protein
Elon.3.EDS_100895	224911.blr6729	COG1593	trap dicarboxylate transporter dctm subunit
Elon.3.EDS_100896	1001585.MDS_4106	COG1057	Catalyzes the reversible adenylation of nicotinate mononucleotide (NaMN) to nicotinic acid adenine dinucleotide (NaAD) (By similarity)
Elon.3.EDS_100899	39947.LOC_Os05g26230.1	COG2801	Retrotransposon protein
Elon.3.EDS_10090	506534.Rhein_0356	COG0038	chloride channel
Elon.3.EDS_100900	379731.PST_3881	COG0397	UPF0061 protein
Elon.3.EDS_100901	765698.Mesci_1297	COG0465	Acts as a processive, ATP-dependent zinc metallopeptidase for both cytoplasmic and membrane proteins. Plays a role in the quality control of integral membrane proteins (By similarity)
Elon.3.EDS_100902	575588.HMPREF0017_02549	COG5377	phage-type endonuclease
Elon.3.EDS_100903	575588.HMPREF0017_02548	ENOG410XYH3	Phage plasmid-related protein TIGR03299
Elon.3.EDS_100906	575586.HMPREF0016_03336	COG3436	Transposase
Elon.3.EDS_10091	506534.Rhein_0355	COG1981	Membrane
Elon.3.EDS_100910	1042876.PPS_3447	COG0364	Glucose-6-phosphate 1-dehydrogenase
Elon.3.EDS_100911	266835.mll1228	COG1145	4Fe-4S ferredoxin, iron-sulfur binding
Elon.3.EDS_100912	666684.AfiDRAFT_0899	COG2132	Multicopper oxidase
Elon.3.EDS_100913	316058.RPB_3232	COG5425	Usg family
Elon.3.EDS_100914	384676.PSEEN4853	ENOG4111JQZ	Methyl-accepting chemotaxis
Elon.3.EDS_100915	1042876.PPS_0558	COG4232	Required to facilitate the formation of correct disulfide bonds in some periplasmic proteins and for the assembly of the periplasmic c-type cytochromes. Acts by transferring electrons from cytoplasmic thioredoxin to the periplasm. This transfer involves a cascade of disulfide bond formation and reduction steps (By similarity)
Elon.3.EDS_100917	1037409.BJ6T_09310	COG2844	Modifies, by uridylylation or deuridylylation the PII (GlnB) regulatory protein (By similarity)
Elon.3.EDS_10092	506534.Rhein_0354	COG0540	aspartate transcarbamylase
Elon.3.EDS_100920	50743.SCB49_11507	ENOG4111K5P	AraC Family
Elon.3.EDS_100921	865938.Weevi_0856	COG1703	lAO AO transport system ATPase
Elon.3.EDS_100922	690566.Sphch_1234	COG3267	General secretion pathway protein
Elon.3.EDS_100924	314266.SKA58_11680	COG0489	ATP-binding protein
Elon.3.EDS_100925	690566.Sphch_1237	ENOG410ZWJV	Polysaccharide chain length determinant protein
Elon.3.EDS_100926	661367.LLO_1314	ENOG410ZBX3	leucine Rich Repeat
Elon.3.EDS_10093	506534.Rhein_0353	COG0001	Glutamate-1-semialdehyde aminotransferase
Elon.3.EDS_100930	506534.Rhein_3129	COG1934	lipopolysaccharide transport periplasmic protein lptA
Elon.3.EDS_100931	506534.Rhein_3130	COG1137	(ABC) transporter
Elon.3.EDS_100932	548477.HMPREF0294_2316	COG1274	Catalyzes the conversion of oxaloacetate (OAA) to phosphoenolpyruvate (PEP), the rate-limiting step in the metabolic pathway that produces glucose from lactate and other precursors derived from the citric acid cycle (By similarity)
Elon.3.EDS_100937	316057.RPD_1264	COG1960	acyl-CoA dehydrogenase
Elon.3.EDS_100938	297246.lpp2117	COG0358	DNA primase activity
Elon.3.EDS_100940	315730.BcerKBAB4_0566	ENOG410ZKZU	Cell wall binding repeat 2-containing protein
Elon.3.EDS_100941	720555.BATR1942_07530	COG0693	PfpI family
Elon.3.EDS_100942	235909.GK1864	ENOG4111TPH	Transcriptional regulator
Elon.3.EDS_100943	260799.BAS4365	COG1764	Organic hydroperoxide resistance protein
Elon.3.EDS_100944	436717.AOLE_06400	ENOG410XQHT	(ABC) transporter
Elon.3.EDS_100945	871585.BDGL_001638	COG0600	Binding-protein-dependent transport systems inner membrane component
Elon.3.EDS_100946	575588.HMPREF0017_00332	COG1250	Dehydrogenase
Elon.3.EDS_100947	420662.Mpe_A2247	COG2956	tetratricopeptide repeat protein
Elon.3.EDS_100948	420662.Mpe_A2764	COG0859	heptosyltransferase
Elon.3.EDS_100949	266835.mlr7924	ENOG410ZAGG	NA
Elon.3.EDS_100950	983545.Glaag_4048	COG2971	BadF BadG BcrA BcrD
Elon.3.EDS_100951	682634.SOD_a04170	COG0539	thus facilitating recognition of the initiation point. It is needed to translate mRNA with a short Shine-Dalgarno (SD) purine-rich sequence (By similarity)
Elon.3.EDS_100953	452662.SJA_C1-10670	ENOG410XYE4	NA
Elon.3.EDS_100954	452662.SJA_C1-10660	COG0689	Phosphorolytic exoribonuclease that removes nucleotide residues following the -CCA terminus of tRNA and adds nucleotides to the ends of RNA molecules by using nucleoside diphosphates as substrates (By similarity)
Elon.3.EDS_100955	316058.RPB_2808	COG0303	Molybdenum cofactor synthesis domain protein
Elon.3.EDS_100956	878320.AcavA_010100009613	COG0659	sulfate transporter
Elon.3.EDS_100957	198094.BA_5316	COG2940	Histone-lysine N-methyltransferase
Elon.3.EDS_100958	226900.BC5065	COG0840	Methyl-accepting chemotaxis
Elon.3.EDS_10096	506534.Rhein_0342	COG0744	penicillin-binding protein
Elon.3.EDS_100961	198094.BA_5213	COG0719	Fe-S assembly protein
Elon.3.EDS_100962	936140.LfarK3_010100008776	COG0285	Folylpolyglutamate synthase
Elon.3.EDS_100963	420662.Mpe_A2549	COG2307	Conserved Protein
Elon.3.EDS_100964	987059.RBXJA2T_04043	COG2307	Conserved Protein
Elon.3.EDS_100965	452662.SJA_C1-10740	ENOG410XXKJ	Diguanylate cyclase with gaf sensor
Elon.3.EDS_100966	658187.LDG_6892	COG0582	Integrase
Elon.3.EDS_100967	260799.BAS0520	COG4886	leucine Rich Repeat
Elon.3.EDS_100968	575587.HMPREF0026_03154	COG2801	Retrotransposon protein
Elon.3.EDS_10097	506534.Rhein_0341	COG1643	helicase
Elon.3.EDS_100971	871585.BDGL_000558	COG4731	signal peptide protein
Elon.3.EDS_100972	871585.BDGL_000557	COG0477	major facilitator Superfamily
Elon.3.EDS_100973	640081.Dsui_2527	COG4644	Transposase
Elon.3.EDS_100975	936140.LfarK3_010100005640	COG0266	Involved in base excision repair of DNA damaged by oxidation or by mutagenic agents. Acts as DNA glycosylase that recognizes and removes damaged bases. Has a preference for oxidized purines, such as 7,8-dihydro-8-oxoguanine (8-oxoG). Has AP (apurinic apyrimidinic) lyase activity and introduces nicks in the DNA strand. Cleaves the DNA backbone by beta-delta elimination to generate a single-strand …
Elon.3.EDS_100976	936140.LfarK3_010100005645	COG0237	Catalyzes the phosphorylation of the 3'-hydroxyl group of dephosphocoenzyme A to form coenzyme A (By similarity)
Elon.3.EDS_100977	402626.Rpic_3341	ENOG4111GQH	AraC family transcriptional regulator
Elon.3.EDS_100979	402626.Rpic_1210	COG0542	ATP-dependent CLP protease ATP-binding subunit
Elon.3.EDS_10098	506534.Rhein_0340	COG0260	Presumably involved in the processing and regular turnover of intracellular proteins. Catalyzes the removal of unsubstituted N-terminal amino acids from various peptides (By similarity)
Elon.3.EDS_100980	652103.Rpdx1_4452	COG0664	transcriptional regulator, crp fnr family
Elon.3.EDS_100981	288000.BBta_7420	COG5489	Protein of unknown function (DUF736)
Elon.3.EDS_100982	871585.BDGL_002182	COG4389	site-specific recombinase
Elon.3.EDS_100983	871585.BDGL_002183	COG0671	PHOsphatase
Elon.3.EDS_100984	1042876.PPS_0187	COG0577	ABC transporter (permease)
Elon.3.EDS_100985	1042876.PPS_0186	COG1262	Sulphatase-modifying factor protein
Elon.3.EDS_100986	267747.PPA1014	COG1418	Endoribonuclease that initiates mRNA decay (By similarity)
Elon.3.EDS_100987	267747.PPA1013	COG2137	Modulates RecA activity (By similarity)
Elon.3.EDS_100988	267747.PPA1012	COG0468	Can catalyze the hydrolysis of ATP in the presence of single-stranded DNA, the ATP-dependent uptake of single-stranded DNA by duplex DNA, and the ATP-dependent hybridization of homologous single-stranded DNAs. It interacts with LexA causing its activation and leading to its autocatalytic cleavage (By similarity)
Elon.3.EDS_100989	456442.Mboo_2033	COG0441	threonine-tRNA ligase activity
Elon.3.EDS_10099	85643.Tmz1t_3502	COG0730	Membrane
Elon.3.EDS_100991	316058.RPB_4560	COG3637	Membrane
Elon.3.EDS_100992	506534.Rhein_2055	COG3000	fatty acid hydroxylase
Elon.3.EDS_100994	420662.Mpe_A1581	COG0431	Nadph-dependent fmn reductase
Elon.3.EDS_100995	190650.CC_0063	COG2124	Cytochrome p450
Elon.3.EDS_100996	226900.BC4048	COG1080	General (non sugar-specific) component of the phosphoenolpyruvate-dependent sugar phosphotransferase system (sugar PTS). This major carbohydrate active-transport system catalyzes the phosphorylation of incoming sugar substrates concomitantly with their translocation across the cell membrane. Enzyme I transfers the phosphoryl group from phosphoenolpyruvate (PEP) to the phosphoryl carrier protein (…
Elon.3.EDS_100997	714961.BFZC1_00727	COG0601	Binding-protein-dependent transport systems inner membrane component
Elon.3.EDS_100998	714961.BFZC1_00722	COG1173	Binding-protein-dependent transport systems inner membrane component
Elon.3.EDS_1010	627192.SLG_00730	COG0567	2-oxoglutarate dehydrogenase, E1
Elon.3.EDS_101000	575588.HMPREF0017_00886	COG0582	Integrase
Elon.3.EDS_101005	298653.Franean1_4284	COG2057	Key enzyme for ketone body catabolism. Transfers the CoA moiety from succinate to acetoacetate. Formation of the enzyme-CoA intermediate proceeds via an unstable anhydride species formed between the carboxylate groups of the enzyme and substrate (By similarity)
Elon.3.EDS_101006	290399.Arth_1388	COG1788	Key enzyme for ketone body catabolism. Transfers the CoA moiety from succinate to acetoacetate. Formation of the enzyme-CoA intermediate proceeds via an unstable anhydride species formed between the carboxylate groups of the enzyme and substrate (By similarity)
Elon.3.EDS_101008	937774.TEQUI_0581	COG1132	(ABC) transporter
Elon.3.EDS_101009	226900.BC1369	COG3966	D-alanyl-lipoteichoic acid biosynthesis protein DltD
Elon.3.EDS_10101	506534.Rhein_0337	COG1734	Transcription factor that acts by binding directly to the RNA polymerase (RNAP). Required for negative regulation of rRNA expression and positive regulation of several amino acid biosynthesis promoters
Elon.3.EDS_101010	316057.RPD_4163	COG4645	OpgC protein
Elon.3.EDS_101012	267747.PPA1675	COG0796	Provides the (R)-glutamate required for cell wall biosynthesis (By similarity)
Elon.3.EDS_101013	226900.BC1550	COG0744	penicillin-binding protein
Elon.3.EDS_101014	315730.BcerKBAB4_3018	COG1680	Beta-lactamase
Elon.3.EDS_101015	224911.bll4970	COG0726	4-amino-4-deoxy-alpha-L-arabinopyranosyl undecaprenyl phosphate biosynthetic process
Elon.3.EDS_101016	1037409.BJ6T_47180	ENOG410XXYQ	Protein of unknown function (DUF2842)
Elon.3.EDS_101017	685727.REQ_19820	COG0253	Catalyzes the stereoinversion of LL-2,6- diaminoheptanedioate (L,L-DAP) to meso-diaminoheptanedioate (meso- DAP), a precursor of L-lysine and an essential component of the bacterial peptidoglycan (By similarity)
Elon.3.EDS_101018	338969.Rfer_3118	ENOG410XP2M	ABC transporter substrate-binding protein
Elon.3.EDS_101019	402626.Rpic_1001	COG0483	inositol monophosphatase
Elon.3.EDS_10102	506534.Rhein_0336	COG0008	Catalyzes the attachment of glutamate to tRNA(Glu) in a two-step reaction glutamate is first activated by ATP to form Glu-AMP and then transferred to the acceptor end of tRNA(Glu) (By similarity)
Elon.3.EDS_101020	402626.Rpic_0998	COG0518	Catalyzes the synthesis of GMP from XMP (By similarity)
Elon.3.EDS_101021	288000.BBta_0455	COG0191	Aldolase
Elon.3.EDS_101024	575588.HMPREF0017_01035	COG2895	may be the GTPase, regulating ATP sulfurylase activity (By similarity)
Elon.3.EDS_101026	236097.ADG881_2385	ENOG410XPZ3	prostaglandin G H synthase and cyclooxygenase
Elon.3.EDS_101027	426117.M446_4646	ENOG4111XU0	GntR family transcriptional regulator
Elon.3.EDS_10103	506534.Rhein_0335	COG0617	Catalyzes the addition and repair of the essential 3'- terminal CCA sequence in tRNAs without using a nucleic acid template. Adds these three nucleotides in the order of C, C, and A to the tRNA nucleotide-73, using CTP and ATP as substrates and producing inorganic pyrophosphate
Elon.3.EDS_101030	314264.ROS217_07834	COG0507	exodeoxyribonuclease v alpha
Elon.3.EDS_101032	871585.BDGL_000439	COG1546	competence damage-inducible protein
Elon.3.EDS_101035	96561.Dole_1953	COG1205	DEAD DEAH box helicase
Elon.3.EDS_101037	408672.NBCG_03731	COG0615	cytidylyltransferase
Elon.3.EDS_101039	575589.HMPREF0018_00050	COG0303	Molybdenum cofactor synthesis domain protein
Elon.3.EDS_10104	506534.Rhein_0334	COG0801	2-Amino-4-hydroxy-6-hydroxymethyldihydropteridine pyrophosphokinase
Elon.3.EDS_101042	420662.Mpe_A1349	COG1179	uba thif-type nad fad binding protein
Elon.3.EDS_101043	196162.Noca_1409	COG1478	Catalyzes the GTP-dependent successive addition of two or more gamma-linked L-glutamates to the L-lactyl phosphodiester of 7,8-didemethyl-8-hydroxy-5-deazariboflavin (F420-0) to form coenzyme F420-0-glutamyl-glutamate (F420-2) or polyglutamated F420 derivatives (By similarity)
Elon.3.EDS_101044	196162.Noca_1408	ENOG410ZKX8	Protein of unknown function (DUF3105)
Elon.3.EDS_101046	402626.Rpic_3264	COG1333	Cytochrome c biogenesis protein
Elon.3.EDS_101048	858619.CVAR_0551	ENOG4111P6R	lysine exporter protein LysE YggA
Elon.3.EDS_10105	506534.Rhein_0333	COG0413	Catalyzes the reversible reaction in which hydroxymethyl group from 5,10-methylenetetrahydrofolate is tranferred onto alpha-ketoisovalerate to form ketopantoate (By similarity)
Elon.3.EDS_101051	312284.A20C1_12847	ENOG410XVS8	membrAne
Elon.3.EDS_101053	316058.RPB_2054	COG0715	(ABC) transporter
Elon.3.EDS_101054	226900.BC4238	COG1459	Type ii secretion system
Elon.3.EDS_101055	226900.BC4237	COG4537	comG operon protein 3
Elon.3.EDS_101056	998088.B565_1446	COG4953	penicillin-binding protein 1C
Elon.3.EDS_101057	380703.AHA_1692	COG2373	alpha-2-macroglobulin domain protein
Elon.3.EDS_101058	506534.Rhein_2191	COG0668	Mechanosensitive ion channel
Elon.3.EDS_101059	379731.PST_0350	COG3852	Signal Transduction Histidine Kinase
Elon.3.EDS_10106	506534.Rhein_0332	COG0414	Catalyzes the condensation of pantoate with beta-alanine in an ATP-dependent reaction via a pantoyl-adenylate intermediate (By similarity)
Elon.3.EDS_101060	987059.RBXJA2T_12467	COG3484	20S proteasome, A and B subunits
Elon.3.EDS_101062	420662.Mpe_A3046	COG0060	amino acids such as valine, to avoid such errors it has two additional distinct tRNA(Ile)-dependent editing activities. One activity is designated as 'pretransfer' editing and involves the hydrolysis of activated Val-AMP. The other activity is designated 'posttransfer' editing and involves deacylation of mischarged Val-tRNA(Ile) (By similarity)
Elon.3.EDS_101063	402626.Rpic_1186	COG0305	Replicative dna helicase
Elon.3.EDS_101064	936140.LfarK3_010100008086	COG0583	Transcriptional regulator
Elon.3.EDS_101065	196162.Noca_3222	COG1012	Dehydrogenase
Elon.3.EDS_101066	408672.NBCG_02833	ENOG410XPH7	metallo-protease
Elon.3.EDS_101067	1042876.PPS_4569	COG0458	carbamoyl-phosphate synthetase ammonia chain
Elon.3.EDS_101068	979556.MTES_0034	COG0463	Glycosyl transferase, family 2
Elon.3.EDS_101069	979556.MTES_0033	COG1054	UPF0176 protein
Elon.3.EDS_10107	1001585.MDS_4542	COG0584	glycerophosphoryl diester phosphodiesterase
Elon.3.EDS_101070	979556.MTES_0032	COG2355	Dipeptidase
Elon.3.EDS_101071	979556.MTES_0031	COG0454	acetyltransferase
Elon.3.EDS_101072	979556.MTES_0029	COG1233	phytoene
Elon.3.EDS_101073	479431.Namu_0103	COG0640	Transcriptional regulator, arsr family
Elon.3.EDS_101074	979556.MTES_0028	COG0394	PHOsphatase
Elon.3.EDS_101075	446466.Cfla_3656	ENOG410XPKC	Secreted protein
Elon.3.EDS_101076	590998.Celf_3650	COG1247	N-acetyltransferase
Elon.3.EDS_101077	979556.MTES_0027	COG0225	Has an important function as a repair enzyme for proteins that have been inactivated by oxidation. Catalyzes the reversible oxidation-reduction of methionine sulfoxide in proteins to methionine (By similarity)
Elon.3.EDS_101078	979556.MTES_0026	COG0229	)-reductase
Elon.3.EDS_101079	979556.MTES_0025	COG1028	Dehydrogenase reductase
Elon.3.EDS_10108	399739.Pmen_4209	COG0262	dihydrofolate reductase activity
Elon.3.EDS_101080	875328.JDM601_2941	ENOG4111MPK	TetR family transcriptional Regulator
Elon.3.EDS_101083	979556.MTES_0024	COG2378	Transcriptional regulator
Elon.3.EDS_101084	979556.MTES_0023	ENOG4111XCA	Glyoxalase/Bleomycin resistance protein/Dioxygenase superfamily
Elon.3.EDS_101085	979556.MTES_0022	COG4097	oxidoreductase
Elon.3.EDS_101086	979556.MTES_0021	COG3976	fmN-binding domain protein
Elon.3.EDS_101087	979556.MTES_0020	COG1477	(LipO)protein
Elon.3.EDS_101088	330214.NIDE0087	COG0358	DNA primase activity
Elon.3.EDS_101088	330214.NIDE0087	COG3378	NA
Elon.3.EDS_10109	452662.SJA_C1-10930	ENOG410XNMH	Histidine kinase
Elon.3.EDS_101091	160488.PP_0707	COG3264	mechanosensitive ion channel
Elon.3.EDS_101092	384676.PSEEN0845	COG0350	Involved in the cellular defense against the biological effects of O6-methylguanine (O6-MeG) in DNA. Repairs alkylated guanine in DNA by stoichiometrically transferring the alkyl group at the O-6 position to a cysteine residue in the enzyme. This is a suicide reaction the enzyme is irreversibly inactivated (By similarity)
Elon.3.EDS_101092	384676.PSEEN0845	COG2169	Transcriptional regulator
Elon.3.EDS_101093	765698.Mesci_3092	COG0380	synthase
Elon.3.EDS_101094	868131.MSWAN_2103	ENOG410YUFD	NADPH-dependent FMN reductase
Elon.3.EDS_101095	382245.ASA_3081	ENOG410XQAB	Integrase catalytic subunit
Elon.3.EDS_101096	380703.AHA_3536	COG0617	Catalyzes the addition and repair of the essential 3'- terminal CCA sequence in tRNAs without using a nucleic acid template. Adds these three nucleotides in the order of C, C, and A to the tRNA nucleotide-73, using CTP and ATP as substrates and producing inorganic pyrophosphate
Elon.3.EDS_101097	878320.AcavA_010100017453	COG0008	Catalyzes the attachment of glutamate to tRNA(Glu) in a two-step reaction glutamate is first activated by ATP to form Glu-AMP and then transferred to the acceptor end of tRNA(Glu) (By similarity)
Elon.3.EDS_101098	420662.Mpe_A3103	COG0070	glutamate synthase
Elon.3.EDS_101098	420662.Mpe_A3103	COG0069	glutamate synthase
Elon.3.EDS_101098	420662.Mpe_A3103	COG0067	glutamate synthase
Elon.3.EDS_101099	420662.Mpe_A3103	COG0070	glutamate synthase
Elon.3.EDS_101099	420662.Mpe_A3103	COG0069	glutamate synthase
Elon.3.EDS_101099	420662.Mpe_A3103	COG0067	glutamate synthase
Elon.3.EDS_10110	983920.Y88_0471	COG0789	Transcriptional regulator
Elon.3.EDS_101102	441620.Mpop_4261	COG4108	Increases the formation of ribosomal termination complexes and stimulates activities of RF-1 and RF-2. It binds guanine nucleotides and has strong preference for UGA stop codons. It may interact directly with the ribosome. The stimulation of RF- 1 and RF-2 is significantly reduced by GTP and GDP, but not by GMP (By similarity)
Elon.3.EDS_101103	441620.Mpop_4263	COG3793	tellurium resistance protein
Elon.3.EDS_101104	426355.Mrad2831_3425	ENOG410XRH3	major facilitator Superfamily
Elon.3.EDS_101106	272630.MexAM1_META1p0776	COG0104	Plays an important role in the de novo pathway of purine nucleotide biosynthesis
Elon.3.EDS_101107	272630.MexAM1_META1p0777	ENOG4111JUN	NA
Elon.3.EDS_101108	419610.Mext_0809	COG0840	Methyl-accepting chemotaxis
Elon.3.EDS_101109	220668.lp_1737	COG0847	DNA polymerase iii
Elon.3.EDS_101109	220668.lp_1737	COG1199	helicase
Elon.3.EDS_10111	702113.PP1Y_AT34710	COG0318	Amp-dependent synthetase and ligase
Elon.3.EDS_101110	979556.MTES_1178	COG0034	glutamine phosphoribosylpyrophosphate amidotransferase
Elon.3.EDS_101112	627192.SLG_22210	ENOG410XWP4	NA
Elon.3.EDS_101114	402626.Rpic_0693	COG1609	Transcriptional regulator
Elon.3.EDS_101116	59689.Al_scaffold_0002_938	COG0197	Binds 23S rRNA and is also seen to make contacts with the A and possibly P site tRNAs (By similarity)
Elon.3.EDS_101117	59689.scaffold_201004.1	COG0093	Binds to 23S rRNA. Forms part of two intersubunit bridges in the 70S ribosome (By similarity)
Elon.3.EDS_101118	59689.scaffold_201123.1	COG0096	One of the primary rRNA binding proteins, it binds directly to 16S rRNA central domain where it helps coordinate assembly of the platform of the 30S subunit (By similarity)
Elon.3.EDS_101119	4081.Solyc01g007570.2.1	COG0100	Located on the platform of the 30S subunit, it bridges several disparate RNA helices of the 16S rRNA. Forms part of the Shine-Dalgarno cleft in the 70S ribosome (By similarity)
Elon.3.EDS_10112	1003200.AXXA_22085	COG1538	Membrane
Elon.3.EDS_101120	4113.PGSC0003DMT400036532	COG0202	DNA-dependent RNA polymerase catalyzes the transcription of DNA into RNA using the four ribonucleoside triphosphates as substrates (By similarity)
Elon.3.EDS_101122	4577.GRMZM5G800780_P01	COG1290	Component of the ubiquinol-cytochrome c reductase complex (complex III or cytochrome b-c1 complex), which is a respiratory chain that generates an electrochemical potential coupled to ATP synthesis (By similarity)
Elon.3.EDS_101123	4081.Solyc01g007520.2.1	ENOG41123BF	photosystem II reaction center protein H
Elon.3.EDS_101124	4555.Si020870m	ENOG410ZZK7	photosystem II reaction center N protein
Elon.3.EDS_101127	652103.Rpdx1_2210	COG0604	alcohol dehydrogenase
Elon.3.EDS_101129	339670.Bamb_5653	COG1028	Dehydrogenase reductase
Elon.3.EDS_101130	1042876.PPS_1712	COG0553	helicase
Elon.3.EDS_101132	426355.Mrad2831_3136	ENOG410Z3A0	NA
Elon.3.EDS_101134	1064539.AZOBR_70163	COG0277	FAD linked oxidase domain protein
Elon.3.EDS_101137	878320.AcavA_010100015484	ENOG4111T75	extracellular solute-binding protein
Elon.3.EDS_101138	878320.AcavA_010100015479	COG4139	Part of the ABC transporter complex BtuCDF involved in vitamin B12 import. Involved in the translocation of the substrate across the membrane (By similarity)
Elon.3.EDS_101139	39947.LOC_Os02g28380.1	ENOG410Z2X5	CACTA, En Spm sub-class
Elon.3.EDS_10114	1114970.PSF113_2330	ENOG4111IA6	Histidine kinase
Elon.3.EDS_101140	996637.SGM_3334	COG3971	2-oxopent-4-enoate hydratase activity
Elon.3.EDS_101141	506534.Rhein_2174	COG1167	Transcriptional regulator, gntR family
Elon.3.EDS_101142	506534.Rhein_3214	COG0800	Aldolase
Elon.3.EDS_101143	506534.Rhein_3215	COG0837	glucokinase (EC 2.7.1.2)
Elon.3.EDS_101144	1001585.MDS_3225	COG3782	Domain of unknown function (DUF1853)
Elon.3.EDS_101146	878320.AcavA_010100011010	COG0342	Part of the Sec protein translocase complex. Interacts with the SecYEG preprotein conducting channel. SecDF uses the proton motive force (PMF) to complete protein translocation after the ATP-dependent function of SecA (By similarity)
Elon.3.EDS_101149	575587.HMPREF0026_00254	COG0582	Integrase
Elon.3.EDS_10115	272942.RCAP_rcc02898	COG1132	(ABC) transporter
Elon.3.EDS_101150	402626.Rpic_0727	COG0318	Amp-dependent synthetase and ligase
Elon.3.EDS_101151	402626.Rpic_0728	COG0666	Ankyrin Repeat
Elon.3.EDS_101152	314230.DSM3645_17250	COG1182	Catalyzes the reductive cleavage of azo bond in aromatic azo compounds to the corresponding amines. Requires NADH, but not NADPH, as an electron donor for its activity (By similarity)
Elon.3.EDS_101153	1003200.AXXA_08503	COG2076	Multidrug Resistance protein
Elon.3.EDS_101154	865938.Weevi_1423	COG0060	amino acids such as valine, to avoid such errors it has two additional distinct tRNA(Ile)-dependent editing activities. One activity is designated as 'pretransfer' editing and involves the hydrolysis of activated Val-AMP. The other activity is designated 'posttransfer' editing and involves deacylation of mischarged Val-tRNA(Ile) (By similarity)
Elon.3.EDS_101156	765698.Mesci_0079	COG4175	Glycine betaine
Elon.3.EDS_101157	536019.Mesop_5030	COG1902	NADH flavin oxidoreductase, NADH oxidase
Elon.3.EDS_101158	39947.LOC_Os03g33230.1	COG2801	Retrotransposon protein
Elon.3.EDS_101159	682634.SOD_h01560	ENOG410Y1DC	NA
Elon.3.EDS_10116	391165.GbCGDNIH1_1779	COG0596	Alpha beta hydrolase
Elon.3.EDS_101161	878320.AcavA_010100008242	ENOG4111V8Q	NA
Elon.3.EDS_101165	743720.Psefu_4092	ENOG410XNMH	Histidine kinase
Elon.3.EDS_101166	260799.BAS4478	COG0057	glyceraldehyde3phosphate dehydrogenase
Elon.3.EDS_101169	878320.AcavA_010100013179	ENOG410YF51	Contributes to the efficiency of the cell division process by stabilizing the polymeric form of the cell division protein FtsZ. Acts by promoting interactions between FtsZ protofilaments and suppressing the GTPase activity of FtsZ (By similarity)
Elon.3.EDS_10117	391165.GbCGDNIH1_1777	COG1309	Transcriptional regulator
Elon.3.EDS_101170	420662.Mpe_A3568	COG3288	The transhydrogenation between NADH and NADP is coupled to respiration and ATP hydrolysis and functions as a proton pump across the membrane (By similarity)
Elon.3.EDS_101171	420662.Mpe_A3569	COG0853	Catalyzes the pyruvoyl-dependent decarboxylation of aspartate to produce beta-alanine (By similarity)
Elon.3.EDS_101172	420662.Mpe_A3570	COG3288	The transhydrogenation between NADH and NADP is coupled to respiration and ATP hydrolysis and functions as a proton pump across the membrane (By similarity)
Elon.3.EDS_101173	420662.Mpe_A3571	COG1282	The transhydrogenation between NADH and NADP is coupled to respiration and ATP hydrolysis and functions as a proton pump across the membrane (By similarity)
Elon.3.EDS_101174	266835.mll1224	COG1595	RNA Polymerase
Elon.3.EDS_101175	536019.Mesop_3866	COG0412	dienelactone hydrolase
Elon.3.EDS_101176	106370.Francci3_2832	COG1737	Transcriptional regulator
Elon.3.EDS_101177	632772.ROP_36990	COG1653	transporter activity
Elon.3.EDS_101178	632772.ROP_36980	COG2365	protein tyrosine serine phosphatase
Elon.3.EDS_101179	632772.ROP_36970	COG1409	Hydrolyzes cAMP to 5'-AMP. Plays an important regulatory role in modulating the intracellular concentration of cAMP, thereby influencing cAMP-dependent processes (By similarity)
Elon.3.EDS_10118	311402.Avi_5136	COG2186	GntR family transcriptional regulator
Elon.3.EDS_101180	298654.FraEuI1c_5699	COG1228	amidohydrolase
Elon.3.EDS_101181	1082931.KKY_2541	COG0600	Binding-protein-dependent transport systems inner membrane component
Elon.3.EDS_101182	930171.Asphe3_21960	COG3293	transposase
Elon.3.EDS_101183	930171.Asphe3_21970	COG3293	transposase
Elon.3.EDS_101184	1045856.EcWSU1_03488	COG0695	Glutaredoxin
Elon.3.EDS_101185	479435.Kfla_2089	ENOG4112968	NA
Elon.3.EDS_101186	443906.pCM1_0001	ENOG410Z7NV	NA
Elon.3.EDS_101188	267747.PPA0664	COG0174	glutamine synthetase
Elon.3.EDS_101189	379731.PST_3990	COG2177	Part of the ABC transporter FtsEX involved in
Elon.3.EDS_10119	760192.Halhy_4140	ENOG4111WS0	rhamnose metabolic process
Elon.3.EDS_101190	379731.PST_3989	COG0568	Sigma factors are initiation factors that promote the attachment of RNA polymerase to specific initiation sites and are then released (By similarity)
Elon.3.EDS_101192	220664.PFL_4711	ENOG410XPFT	exported protein
Elon.3.EDS_101194	1127134.NOCYR_3707	COG2262	GTPase that associates with the 50S ribosomal subunit and may have a role during protein synthesis or ribosome biogenesis (By similarity)
Elon.3.EDS_101195	525263.HMPREF0298_1412	COG0253	Catalyzes the stereoinversion of LL-2,6- diaminoheptanedioate (L,L-DAP) to meso-diaminoheptanedioate (meso- DAP), a precursor of L-lysine and an essential component of the bacterial peptidoglycan (By similarity)
Elon.3.EDS_101197	288000.BBta_7259	COG2217	p-type ATPase
Elon.3.EDS_101199	316058.RPB_1080	COG1533	radical SAM domain protein
Elon.3.EDS_1012	402626.Rpic_1246	COG1495	Required for disulfide bond formation in some periplasmic proteins. Acts by oxidizing the DsbA protein (By similarity)
Elon.3.EDS_10120	1097668.BYI23_B005160	COG1063	Dehydrogenase
Elon.3.EDS_101200	652103.Rpdx1_2214	COG2256	Recombination factor protein RarA
Elon.3.EDS_101201	1037409.BJ6T_14250	ENOG410YII6	type iv secretory pathway vird4 protein-like protein
Elon.3.EDS_101203	709797.CSIRO_0272	COG0500	Methyltransferase
Elon.3.EDS_101204	272943.RSP_1772	COG0825	Component of the acetyl coenzyme A carboxylase (ACC) complex. First, biotin carboxylase catalyzes the carboxylation of biotin on its carrier protein (BCCP) and then the CO(2) group is transferred by the carboxyltransferase to acetyl-CoA to form malonyl-CoA (By similarity)
Elon.3.EDS_101205	292414.TM1040_0566	COG1734	Transcription factor that acts by binding directly to the RNA polymerase (RNAP). Required for negative regulation of rRNA expression and positive regulation of several amino acid biosynthesis promoters
Elon.3.EDS_101206	1114970.PSF113_4593	COG1003	The glycine cleavage system catalyzes the degradation of glycine. The P protein binds the alpha-amino group of glycine through its pyridoxal phosphate cofactor
Elon.3.EDS_101206	1114970.PSF113_4593	COG0403	The glycine cleavage system catalyzes the degradation of glycine. The P protein binds the alpha-amino group of glycine through its pyridoxal phosphate cofactor
Elon.3.EDS_101207	743722.Sph21_2490	ENOG410XQEM	KR domain
Elon.3.EDS_101208	376686.Fjoh_4546	ENOG4112B7Q	NA
Elon.3.EDS_101209	871585.BDGL_002843	ENOG410XQUW	short-chain dehydrogenase reductase
Elon.3.EDS_10121	626418.bglu_2g18500	COG0667	Aldo keto reductase
Elon.3.EDS_101212	384676.PSEEN4262	COG4137	cytochrome C assembly protein
Elon.3.EDS_101214	259536.Psyc_1183	COG2962	rard protein
Elon.3.EDS_101215	751586.BDIM_18310	ENOG410XNW1	)-reductase
Elon.3.EDS_101216	977880.RALTA_B1019	COG0542	ATP-dependent CLP protease ATP-binding subunit
Elon.3.EDS_101218	425104.Ssed_0720	ENOG410XYVQ	NA
Elon.3.EDS_101219	690566.Sphch_0264	COG1404	peptidase (S8 and S53, subtilisin, kexin, sedolisin
Elon.3.EDS_10122	640512.BC1003_3585	COG1879	Periplasmic binding protein LacI transcriptional regulator
Elon.3.EDS_101220	258594.RPA0069	COG0133	The beta subunit is responsible for the synthesis of L- tryptophan from indole and L-serine (By similarity)
Elon.3.EDS_101221	652103.Rpdx1_0072	COG0159	The alpha subunit is responsible for the aldol cleavage of indoleglycerol phosphate to indole and glyceraldehyde 3- phosphate (By similarity)
Elon.3.EDS_101223	402626.Rpic_2736	ENOG4111ZVK	glycoprotein receptor
Elon.3.EDS_101225	349106.PsycPRwf_0988	ENOG410XYNB	N-acetylglucosamine-1-phosphate transferase, alpha and beta subunits
Elon.3.EDS_101228	1037409.BJ6T_59080	ENOG410XZ0U	DUF35 OB-fold domain
Elon.3.EDS_10123	398527.Bphyt_5472	COG1172	(ABC) transporter
Elon.3.EDS_101231	485918.Cpin_6886	COG0180	tryptophanyltRNA synthetase
Elon.3.EDS_101233	258594.RPA4759	COG0366	alpha amylase, catalytic
Elon.3.EDS_101234	402626.Rpic_0158	ENOG410Y8I6	Receptor family ligand binding region family protein 25
Elon.3.EDS_101235	446466.Cfla_1745	ENOG410Z9IA	ec 2.4.1.83
Elon.3.EDS_101237	314285.KT71_05292	ENOG410ZWHC	NA
Elon.3.EDS_101238	266835.mlr4459	COG0642	Histidine kinase
Elon.3.EDS_101239	506534.Rhein_2555	ENOG410ZJ43	NA
Elon.3.EDS_10124	626418.bglu_2g18470	COG1129	(ABC) transporter
Elon.3.EDS_101240	426355.Mrad2831_3516	COG3672	Transglutaminase family protein cysteine peptidase, btlcp
Elon.3.EDS_101241	622637.Met49242DRAFT_0593	ENOG4111MVG	transposase
Elon.3.EDS_101242	582899.Hden_0708	ENOG4111MVG	transposase
Elon.3.EDS_101243	426355.Mrad2831_5176	COG4957	Transcriptional regulator
Elon.3.EDS_101244	426355.Mrad2831_5447	COG2133	Dehydrogenase
Elon.3.EDS_101245	627192.SLG_27320	COG4771	receptor
Elon.3.EDS_101246	390235.PputW619_2847	ENOG4111I9I	LysR family (Transcriptional regulator
Elon.3.EDS_101247	506534.Rhein_3463	COG0346	glyoxalase bleomycin resistance protein dioxygenase
Elon.3.EDS_101249	575588.HMPREF0017_01420	COG3025	adenylate cyclase
Elon.3.EDS_10125	290398.Csal_0765	ENOG410ZVFU	nucleoside
Elon.3.EDS_101250	509190.Cseg_4162	COG0756	This enzyme is involved in nucleotide metabolism it produces dUMP, the immediate precursor of thymidine nucleotides and it decreases the intracellular concentration of dUTP so that uracil cannot be incorporated into DNA (By similarity)
Elon.3.EDS_101252	871585.BDGL_000107	COG4105	Part of the outer membrane protein assembly complex, which is involved in assembly and insertion of beta-barrel proteins into the outer membrane
Elon.3.EDS_101253	4081.Solyc01g007630.2.1	COG0090	One of the primary rRNA binding proteins. Required for association of the 30S and 50S subunits to form the 70S ribosome, for tRNA binding and peptide bond formation. It has been suggested to have peptidyltransferase activity
Elon.3.EDS_101254	3702.ATCG00820.1	COG0185	Protein S19 forms a complex with S13 that binds strongly to the 16S ribosomal RNA (By similarity)
Elon.3.EDS_101255	3702.ATCG00800.1	COG0092	Binds the lower part of the 30S subunit head. Binds mRNA in the 70S ribosome, positioning it for translation (By similarity)
Elon.3.EDS_101257	408672.NBCG_00078	COG0590	deaminase
Elon.3.EDS_101258	196162.Noca_0276	ENOG4111ST2	NA
Elon.3.EDS_101259	316057.RPD_0688	COG4103	Tellurite resistance protein TerB
Elon.3.EDS_10126	768066.HELO_3205	COG1082	Xylose isomerase domain protein TIM barrel
Elon.3.EDS_101260	316058.RPB_0115	ENOG410XQY2	Adenylate guanylate Cyclase
Elon.3.EDS_101261	379731.PST_0873	COG0733	Transporter
Elon.3.EDS_101262	220668.lp_3195	COG4858	integral membrane protein
Elon.3.EDS_101263	288000.BBta_7293	COG0280	phosphate acetyltransferase
Elon.3.EDS_101263	288000.BBta_7293	COG2030	maoc domain protein dehydratase
Elon.3.EDS_101264	288000.BBta_7292	COG3243	poly(r)-hydroxyalkanoic acid synthase, class
Elon.3.EDS_101265	161528.ED21_30524	ENOG4111F61	pgap1 family
Elon.3.EDS_101266	452662.SJA_C2-00380	COG3186	oxidoreductase activity, acting on paired donors, with incorporation or reduction of molecular oxygen, reduced pteridine as one donor, and incorporation of one atom of oxygen
Elon.3.EDS_101267	279238.Saro_2347	COG2050	thioesterase Superfamily protein
Elon.3.EDS_101268	575588.HMPREF0017_01520	ENOG4111FMM	Catalase
Elon.3.EDS_101269	765698.Mesci_1884	COG1585	Membrane
Elon.3.EDS_10127	1114970.PSF113_2206	COG0673	oxidoreductase
Elon.3.EDS_101270	266835.mll3023	COG0517	Catalyzes the conversion of inosine 5'-phosphate (IMP) to xanthosine 5'-phosphate (XMP), the first committed and rate- limiting step in the de novo synthesis of guanine nucleotides, and therefore plays an important role in the regulation of cell growth (By similarity)
Elon.3.EDS_101270	266835.mll3023	COG0794	Arabinose 5-phosphate isomerase
Elon.3.EDS_101272	536019.Mesop_5925	ENOG4111FRH	(ABC) transporter
Elon.3.EDS_101273	765698.Mesci_2504	COG3473	Asp Glu hydantoin racemase
Elon.3.EDS_101276	979556.MTES_0648	COG1012	Dehydrogenase
Elon.3.EDS_101277	316057.RPD_2350	COG4558	periplasmic binding protein
Elon.3.EDS_101278	316057.RPD_2351	ENOG410XX4X	Hemin uptake protein hemP
Elon.3.EDS_101279	266835.mll1517	COG0665	Catalyzes the last two steps in the biosynthesis of 5- methylaminomethyl-2-thiouridine (mnm(5)s(2)U) at the wobble position (U34) in tRNA. Catalyzes the FAD-dependent demodification of cmnm(5)s(2)U34 to nm(5)s(2)U34, followed by the transfer of a methyl group from S-adenosyl-L-methionine to nm(5)s(2)U34, to form mnm(5)s(2)U34 (By similarity)
Elon.3.EDS_101279	266835.mll1517	COG0404	The glycine cleavage system catalyzes the degradation of glycine (By similarity)
Elon.3.EDS_10128	1114970.PSF113_2205	COG1609	Transcriptional regulator
Elon.3.EDS_101281	402626.Rpic_0579	COG0459	Prevents misfolding and promotes the refolding and proper assembly of unfolded polypeptides generated under stress conditions (By similarity)
Elon.3.EDS_101282	402626.Rpic_0578	COG0234	Binds to cpn60 in the presence of Mg-ATP and suppresses the ATPase activity of the latter (By similarity)
Elon.3.EDS_101284	258594.RPA1904	COG1479	conserved protein
Elon.3.EDS_101286	190650.CC_3740	COG2821	membrane-bound lytic murein transglycosylase
Elon.3.EDS_101287	281090.Lxx09540	COG0415	deoxyribo-dipyrimidine photolyase
Elon.3.EDS_101288	31964.CMS_1437	COG2220	Hydrolase
Elon.3.EDS_101289	1001585.MDS_0115	COG0026	phosphoribosylaminoimidazole carboxylase atpase subunit
Elon.3.EDS_101290	399739.Pmen_0119	COG0041	Catalyzes the conversion of N5-carboxyaminoimidazole ribonucleotide (N5-CAIR) to 4-carboxy-5-aminoimidazole ribonucleotide (CAIR) (By similarity)
Elon.3.EDS_101293	878320.AcavA_010100004924	COG1225	alkyl hydroperoxide reductase Thiol specific antioxidant Mal allergen
Elon.3.EDS_101294	878320.AcavA_010100004929	COG2716	glycine cleavage system transcriptional repressor
Elon.3.EDS_101295	878320.AcavA_010100004934	COG0329	Catalyzes the condensation of (S)-aspartate-beta- semialdehyde (S)-ASA and pyruvate to 4-hydroxy- tetrahydrodipicolinate (HTPA) (By similarity)
Elon.3.EDS_101298	443255.SSCG_02813	ENOG410XQ8S	Conserved repeat domain protein
Elon.3.EDS_101299	78245.Xaut_1059	ENOG4111WDK	Transcriptional regulator, TetR family
Elon.3.EDS_101300	316058.RPB_1068	COG1651	Thiol disulfide interchange protein
Elon.3.EDS_101301	316058.RPB_1069	COG5389	Protein of unknown function (DUF721)
Elon.3.EDS_101302	351746.Pput_1403	ENOG4111KXK	Transcriptional regulator, ARAC family
Elon.3.EDS_101303	402626.Rpic_4182	COG0841	acriflavin resistance protein
Elon.3.EDS_101304	4577.GRMZM2G097023_P01	COG2801	Retrotransposon protein
Elon.3.EDS_101305	667129.HMPREF0758_1662	COG0085	DNA-dependent RNA polymerase catalyzes the transcription of DNA into RNA using the four ribonucleoside triphosphates as substrates (By similarity)
Elon.3.EDS_101306	226900.BC2369	COG0454	acetyltransferase
Elon.3.EDS_101307	220668.lp_0330	COG0191	Aldolase
Elon.3.EDS_101310	575586.HMPREF0016_00545	ENOG410ZFIR	NlpE N-terminal domain
Elon.3.EDS_101311	575586.HMPREF0016_00546	COG3119	Sulfatase
Elon.3.EDS_101312	504474.cur_1924	ENOG4111IYJ	Transposase for insertion sequence
Elon.3.EDS_101313	509190.Cseg_0382	COG3816	Protein of unknown function (DUF1285)
Elon.3.EDS_101314	190650.CC_0407	COG0494	Nudix hydrolase
Elon.3.EDS_101316	936140.LfarK3_010100000875	ENOG410XP02	Protein of unknown function (DUF1341)
Elon.3.EDS_101317	420662.Mpe_A2878	COG4242	Cyanophycinase
Elon.3.EDS_101318	384676.PSEEN0787	COG0465	Acts as a processive, ATP-dependent zinc metallopeptidase for both cytoplasmic and membrane proteins. Plays a role in the quality control of integral membrane proteins (By similarity)
Elon.3.EDS_10132	743720.Psefu_1403	ENOG410XSUY	transcriptional Regulator LysR family
Elon.3.EDS_101321	399739.Pmen_2247	COG2059	Chromate
Elon.3.EDS_101322	399739.Pmen_2246	ENOG410Y6RJ	Rhodanese domain protein
Elon.3.EDS_101323	465515.MlutN2_010100008917	COG3460	phenylacetate catabolic process
Elon.3.EDS_101324	465515.MlutN2_010100008922	COG3396	Phenylacetate-CoA oxygenase, subunit
Elon.3.EDS_101325	878320.AcavA_010100014019	COG3181	extra-cytoplasmic solute receptor family protein
Elon.3.EDS_101326	224911.blr4466	COG2421	formamidase
Elon.3.EDS_101328	314266.SKA58_12692	COG0508	Dehydrogenase
Elon.3.EDS_10133	743720.Psefu_1404	COG0174	glutamine synthetase
Elon.3.EDS_101331	114615.BRADO6957	COG2080	(2Fe-2S)-binding domain protein
Elon.3.EDS_101332	316057.RPD_1023	COG1529	Aldehyde oxidase and xanthine dehydrogenase, molybdopterin binding
Elon.3.EDS_101334	226900.BC2461	COG0741	transglycosylase
Elon.3.EDS_101335	226900.BC2462	COG1670	#NAME?
Elon.3.EDS_101336	575588.HMPREF0017_01762	COG2239	magnesium ion transmembrane transporter activity
Elon.3.EDS_101338	379731.PST_0489	COG0366	alpha amylase, catalytic
Elon.3.EDS_101339	864565.HMPREF0379_0228	COG2189	DNA methylase
Elon.3.EDS_10134	743720.Psefu_1405	COG1012	Dehydrogenase
Elon.3.EDS_101341	981222.Cabther_A2054	COG0501	Protease HtpX homolog
Elon.3.EDS_101342	653733.Selin_0609	COG0649	NDH-1 shuttles electrons from NADH, via FMN and iron- sulfur (Fe-S) centers, to quinones in the respiratory chain. The immediate electron acceptor for the enzyme in this species is believed to be ubiquinone. Couples the redox reaction to proton translocation (for every two electrons transferred, four hydrogen ions are translocated across the cytoplasmic membrane), and thus conserves the redox ene…
Elon.3.EDS_101343	316278.SynRCC307_0215	COG0852	NDH-1 shuttles electrons from NADH, via FMN and iron- sulfur (Fe-S) centers, to quinones in the respiratory chain. The immediate electron acceptor for the enzyme in this species is believed to be ubiquinone. Couples the redox reaction to proton translocation (for every two electrons transferred, four hydrogen ions are translocated across the cytoplasmic membrane), and thus conserves the redox ene…
Elon.3.EDS_101345	316057.RPD_4399	ENOG41121Z4	Microsomal glutathione S-transferase 2
Elon.3.EDS_101346	315730.BcerKBAB4_0259	ENOG4111MME	glycosyl transferase family
Elon.3.EDS_101347	198094.BA_0278	ENOG41129BU	Methyltransferase type 12
Elon.3.EDS_101348	316058.RPB_3784	COG1868	FliM is one of three proteins (FliG, FliN, FliM) that forms the rotor-mounted switch complex (C ring), located at the base of the basal body. This complex interacts with the CheY and CheZ chemotaxis proteins, in addition to contacting components of the motor that determine the direction of flagellar rotation (By similarity)
Elon.3.EDS_10135	743720.Psefu_1406	ENOG410XWBT	fad dependent oxidoreductase
Elon.3.EDS_101350	224911.bsl1442	ENOG410XUCH	Flp Fap pilin component
Elon.3.EDS_101351	402626.Rpic_2943	ENOG410XRQU	regulator
Elon.3.EDS_101352	765698.Mesci_0501	COG0673	oxidoreductase
Elon.3.EDS_101354	575586.HMPREF0016_02791	COG1109	Catalyzes the conversion of glucosamine-6-phosphate to glucosamine-1-phosphate (By similarity)
Elon.3.EDS_101356	575586.HMPREF0016_02793	ENOG410XRIV	Transposition protein
Elon.3.EDS_101357	945021.TEH_11510	COG2723	beta-glucosidase
Elon.3.EDS_101358	936140.LfarK3_010100000890	COG0584	glycerophosphoryl diester phosphodiesterase
Elon.3.EDS_101359	690566.Sphch_0849	COG0772	Cell Division Protein
Elon.3.EDS_10136	743720.Psefu_1407	COG2071	Glutamine amidotransferase
Elon.3.EDS_101360	314266.SKA58_09081	COG0768	penicillin-binding protein
Elon.3.EDS_101361	315730.BcerKBAB4_4939	ENOG4111PFY	Stage v sporulation protein ac
Elon.3.EDS_101363	652103.Rpdx1_3976	COG1429	cobaltochelatase, cobn subunit
Elon.3.EDS_101364	392499.Swit_4649	ENOG410YGF0	LysR family (Transcriptional regulator
Elon.3.EDS_101365	702113.PP1Y_AT6612	COG1228	amidohydrolase
Elon.3.EDS_101367	582402.Hbal_2569	COG1574	amidohydrolase
Elon.3.EDS_101368	266779.Meso_3155	COG2808	Transcriptional regulator
Elon.3.EDS_10137	743720.Psefu_1408	COG0531	amino acid
Elon.3.EDS_101371	205922.Pfl01_4092	COG3184	Uncharacterized protein conserved in bacteria (DUF2059)
Elon.3.EDS_101372	1051075.PDI_3176	COG3825	Vwa containing coxe family protein
Elon.3.EDS_101373	314266.SKA58_15507	COG3453	oxidoreductase
Elon.3.EDS_101374	314266.SKA58_15512	COG1230	cation diffusion facilitator family transporter
Elon.3.EDS_101375	314266.SKA58_17218	ENOG4112B7Q	NA
Elon.3.EDS_101378	761193.Runsl_0457	ENOG410YPC8	NA
Elon.3.EDS_101379	290340.AAur_1570	COG1185	Involved in mRNA degradation. Hydrolyzes single-stranded polyribonucleotides processively in the 3'- to 5'-direction (By similarity)
Elon.3.EDS_101380	575588.HMPREF0017_01606	ENOG410XNMH	Histidine kinase
Elon.3.EDS_101382	446469.Sked_34730	ENOG4111V5M	Tetr family transcriptional regulator
Elon.3.EDS_101383	591159.SSQG_00929	COG0596	Alpha beta hydrolase
Elon.3.EDS_101384	579405.Dd703_3527	COG1028	Dehydrogenase reductase
Elon.3.EDS_101385	667129.HMPREF0758_3570	COG1879	Periplasmic binding protein LacI transcriptional regulator
Elon.3.EDS_101387	314266.SKA58_05490	COG1192	cobyrinic Acid a,c-diamide synthase
Elon.3.EDS_101388	452662.SJA_C1-33330	ENOG410XNMH	Histidine kinase
Elon.3.EDS_101389	420662.Mpe_A0323	COG2893	pts system
Elon.3.EDS_10139	176299.Atu4867	COG3631	ketosteroid isomerase-like protein
Elon.3.EDS_101390	420662.Mpe_A0322	ENOG4111QFT	NA
Elon.3.EDS_101393	226900.BC3817	COG0442	Catalyzes the attachment of proline to tRNA(Pro) in a two-step reaction proline is first activated by ATP to form Pro- AMP and then transferred to the acceptor end of tRNA(Pro). As ProRS can inadvertently accommodate and process non-cognate amino acids such as alanine and cysteine, to avoid such errors it has two additional distinct editing activities against alanine. One activity is designated a…
Elon.3.EDS_101394	1001585.MDS_3805	COG0419	Involved in DNA double-strand break repair (DSBR). The Rad50 Mre11 complex possesses single-strand endonuclease activity and ATP-dependent double-strand-specific 3'-5' exonuclease activity. Rad50 provides an ATP-dependent control of Mre11 by unwinding and or repositioning DNA ends into the Mre11 active site (By similarity)
Elon.3.EDS_101395	267747.PPA1862	COG0088	One of the primary rRNA binding proteins, this protein initially binds near the 5'-end of the 23S rRNA. It is important during the early stages of 50S assembly. It makes multiple contacts with different domains of the 23S rRNA in the assembled 50S subunit and ribosome (By similarity)
Elon.3.EDS_101396	267747.PPA1863	COG0087	One of the primary rRNA binding proteins, it binds directly near the 3'-end of the 23S rRNA, where it nucleates assembly of the 50S subunit (By similarity)
Elon.3.EDS_101397	267747.PPA1865	COG0051	tRNA binding
Elon.3.EDS_101398	871585.BDGL_001388	COG0722	Stereospecific condensation of phosphoenolpyruvate (PEP) and D-erythrose-4-phosphate (E4P) giving rise to 3-deoxy-D- arabino-heptulosonate-7-phosphate (DAHP) (By similarity)
Elon.3.EDS_1014	652103.Rpdx1_3650	ENOG410XNWR	ABC transporter substrate-binding protein
Elon.3.EDS_10140	208964.PA4163	COG0154	Allows the formation of correctly charged Gln-tRNA(Gln) through the transamidation of misacylated Glu-tRNA(Gln) in organisms which lack glutaminyl-tRNA synthetase. The reaction takes place in the presence of glutamine and ATP through an activated gamma-phospho-Glu-tRNA(Gln) (By similarity)
Elon.3.EDS_101400	323098.Nwi_2698	COG2135	conserved protein
Elon.3.EDS_101401	267608.RSc1161	COG0565	RNA methyltransferase TrmH family, group 1
Elon.3.EDS_101402	402626.Rpic_1003	COG1045	serine acetyltransferase
Elon.3.EDS_101406	450851.PHZ_c2068	COG0562	UDP-galactopyranose mutase
Elon.3.EDS_10141	743720.Psefu_1292	COG3965	cation diffusion facilitator family transporter
Elon.3.EDS_101411	106370.Francci3_0817	ENOG410ZX2J	TetR family transcriptional regulator
Elon.3.EDS_101413	1007104.SUS17_3881	COG1276	copper resistance
Elon.3.EDS_101414	1007104.SUS17_3882	COG2372	Copper resistance protein
Elon.3.EDS_101415	1007104.SUS17_3883	COG0492	thioredoxin reductase
Elon.3.EDS_101416	450851.PHZ_c2150	COG1145	4Fe-4S ferredoxin, iron-sulfur binding
Elon.3.EDS_101417	1007104.SUS17_3884	ENOG410ZIVI	NA
Elon.3.EDS_101418	1007104.SUS17_3885	COG3019	metal-binding protein
Elon.3.EDS_101419	1007104.SUS17_3886	ENOG410ZA08	Domain of unknown function (DUF305)
Elon.3.EDS_10142	160488.PP_3329	COG4325	Membrane
Elon.3.EDS_101420	1007104.SUS17_3887	COG3667	copper resistance
Elon.3.EDS_101421	1007104.SUS17_3888	COG2132	Multicopper oxidase
Elon.3.EDS_101422	1007104.SUS17_3889	COG1595	RNA Polymerase
Elon.3.EDS_101423	627192.SLG_31000	ENOG410XTWA	NA
Elon.3.EDS_101424	771870.XP_003343354.1	ENOG410Y1Z5	NA
Elon.3.EDS_101425	690566.Sphch_3733	ENOG410Y2M3	NA
Elon.3.EDS_101426	1007104.SUS17_3155	COG1629	receptor
Elon.3.EDS_101428	1007104.SUS17_3157	ENOG41102AK	Bacterial inner membrane protein
Elon.3.EDS_101431	759362.KVU_1786	COG2814	Major Facilitator
Elon.3.EDS_101434	399739.Pmen_2217	COG3667	copper resistance
Elon.3.EDS_101435	858619.CVAR_1537	COG0124	Histidyl-trna synthetase
Elon.3.EDS_101436	316058.RPB_2184	COG0302	GTP cyclohydrolase i
Elon.3.EDS_10144	205918.Psyr_1158	COG2610	Gluconate
Elon.3.EDS_101442	561230.PC1_3156	ENOG4111IHH	regulatory protein
Elon.3.EDS_101444	402626.Rpic_2084	COG1173	Binding-protein-dependent transport systems inner membrane component
Elon.3.EDS_101445	402626.Rpic_2083	COG0601	Binding-protein-dependent transport systems inner membrane component
Elon.3.EDS_101447	78245.Xaut_4077	ENOG410XNTS	acyl-CoA dehydrogenase
Elon.3.EDS_101449	316274.Haur_2133	ENOG4111FG0	methyltransferase, type 11
Elon.3.EDS_10145	640512.BC1003_4550	COG2059	Chromate
Elon.3.EDS_101450	258594.RPA4758	ENOG41123VY	PRC-barrel domain protein
Elon.3.EDS_101451	402626.Rpic_2404	COG1054	UPF0176 protein
Elon.3.EDS_101452	402626.Rpic_2403	COG0587	DNA polymerase III (alpha subunit)
Elon.3.EDS_101454	497965.Cyan7822_3360	COG2327	Polysaccharide pyruvyl transferase
Elon.3.EDS_101456	226900.BC0006	COG0188	DNA gyrase negatively supercoils closed circular double- stranded DNA in an ATP-dependent manner and also catalyzes the interconversion of other topological isomers of double-stranded DNA rings, including catenanes and knotted rings (By similarity)
Elon.3.EDS_101457	263358.VAB18032_18365	COG3693	hydrolase family 10
Elon.3.EDS_101458	314225.ELI_13050	COG0486	Exhibits a very high intrinsic GTPase hydrolysis rate. Involved in the addition of a carboxymethylaminomethyl (cmnm) group at the wobble position (U34) of certain tRNAs, forming tRNA- cmnm(5)s(2)U34 (By similarity)
Elon.3.EDS_101459	702113.PP1Y_AT33	COG0861	membrane protein terC
Elon.3.EDS_10146	757424.Hsero_3452	COG2059	Chromate
Elon.3.EDS_101460	402626.Rpic_0659	COG0436	aminotransferase
Elon.3.EDS_101461	402626.Rpic_0660	COG0781	DNA-dependent transcription, termination
Elon.3.EDS_101462	402626.Rpic_0661	COG0054	Catalyzes the formation of 6,7-dimethyl-8- ribityllumazine by condensation of 5-amino-6-(D- ribitylamino)uracil with 3,4-dihydroxy-2-butanone 4-phosphate. This is the penultimate step in the biosynthesis of riboflavin (By similarity)
Elon.3.EDS_101463	575588.HMPREF0017_02515	COG0730	Membrane
Elon.3.EDS_101464	575588.HMPREF0017_00166	COG1309	Transcriptional regulator
Elon.3.EDS_101465	196162.Noca_3612	ENOG410XQFU	oxidoreductase
Elon.3.EDS_101466	196162.Noca_3611	ENOG4111UJ5	integral membrane protein
Elon.3.EDS_101468	436717.AOLE_11520	ENOG410Y32P	Transcriptional regulator
Elon.3.EDS_101469	436717.AOLE_11515	COG1167	Transcriptional regulator, gntR family
Elon.3.EDS_10147	265072.Mfla_0092	COG3781	UPF0187 protein
Elon.3.EDS_101471	436717.AOLE_11505	COG1294	oxidoreductase activity, acting on diphenols and related substances as donors, oxygen as acceptor
Elon.3.EDS_101472	871585.BDGL_000819	COG1271	(Ubiquinol oxidase) subunit I
Elon.3.EDS_101473	878320.AcavA_010100018821	COG0772	Cell Division Protein
Elon.3.EDS_101474	402626.Rpic_2199	COG0494	Nudix hydrolase
Elon.3.EDS_101475	402626.Rpic_2200	ENOG41121UA	Membrane
Elon.3.EDS_101477	420662.Mpe_A1787	COG4274	GYD family
Elon.3.EDS_101478	420662.Mpe_A0326	COG1080	General (non sugar-specific) component of the phosphoenolpyruvate-dependent sugar phosphotransferase system (sugar PTS). This major carbohydrate active-transport system catalyzes the phosphorylation of incoming sugar substrates concomitantly with their translocation across the cell membrane. Enzyme I transfers the phosphoryl group from phosphoenolpyruvate (PEP) to the phosphoryl carrier protein (…
Elon.3.EDS_10148	399739.Pmen_2164	COG4977	Transcriptional regulator, ARAC family
Elon.3.EDS_101480	1037409.BJ6T_36720	COG1804	l-carnitine dehydratase bile acid-inducible protein F
Elon.3.EDS_101482	270374.MELB17_22460	ENOG410ZKQM	NA
Elon.3.EDS_101483	878320.AcavA_010100018701	COG0508	Dehydrogenase
Elon.3.EDS_101484	878320.AcavA_010100018706	COG2609	Component of the pyruvate dehydrogenase (PDH) complex, that catalyzes the overall conversion of pyruvate to acetyl-CoA and CO(2) (By similarity)
Elon.3.EDS_101485	878320.AcavA_010100018711	COG2186	GntR family transcriptional regulator
Elon.3.EDS_101487	258594.RPA3026	ENOG410XY3B	Abortive infection protein
Elon.3.EDS_101489	258594.RPA2011	COG3158	Transport of potassium into the cell (By similarity)
Elon.3.EDS_10149	743720.Psefu_2004	COG1386	Participates in chromosomal partition during cell division. May act via the formation of a condensin-like complex containing Smc and ScpA that pull DNA away from mid-cell into both cell halves (By similarity)
Elon.3.EDS_101490	39947.LOC_Os04g09760.1	COG2801	Retrotransposon protein
Elon.3.EDS_101493	316057.RPD_2572	COG3148	Dtw domain containing protein
Elon.3.EDS_101494	316057.RPD_2571	ENOG410XNQR	Transporter
Elon.3.EDS_101495	506534.Rhein_2626	COG0591	symporter
Elon.3.EDS_101497	76869.PputGB1_0519	COG1396	Transcriptional regulator
Elon.3.EDS_101498	743720.Psefu_2482	COG0488	(ABC) transporter
Elon.3.EDS_101499	506534.Rhein_2461	COG0729	Surface Antigen
Elon.3.EDS_101499	506534.Rhein_2461	COG1752	K07001 NTE family protein
Elon.3.EDS_1015	652103.Rpdx1_3651	COG0633	Ferredoxin
Elon.3.EDS_10150	743720.Psefu_2057	COG0057	glyceraldehyde3phosphate dehydrogenase
Elon.3.EDS_101500	506534.Rhein_2278	COG0554	Key enzyme in the regulation of glycerol uptake and metabolism (By similarity)
Elon.3.EDS_101501	506534.Rhein_2467	ENOG4112CUD	NA
Elon.3.EDS_101503	1037409.BJ6T_29280	COG0265	Serine protease
Elon.3.EDS_101505	267747.PPA0838	COG0406	Phosphoglycerate mutase
Elon.3.EDS_101506	267747.PPA0837	COG0799	Functions as a ribosomal silencing factor. Interacts with ribosomal protein L14 (rplN), blocking formation of intersubunit bridge B8. Prevents association of the 30S and 50S ribosomal subunits and the formation of functional ribosomes, thus repressing translation (By similarity)
Elon.3.EDS_101507	267747.PPA0836	COG1057	Catalyzes the reversible adenylation of nicotinate mononucleotide (NaMN) to nicotinic acid adenine dinucleotide (NaAD) (By similarity)
Elon.3.EDS_101509	661367.LLO_1654	COG1253	CBS Domain protein
Elon.3.EDS_10151	379731.PST_2444	COG0129	Dihydroxy-acid dehydratase
Elon.3.EDS_101511	390235.PputW619_1744	COG0466	ATP-dependent serine protease that mediates the selective degradation of mutant and abnormal proteins as well as certain short-lived regulatory proteins. Required for cellular homeostasis and for survival from DNA damage and developmental changes induced by stress. Degrades polypeptides processively to yield small peptide fragments that are 5 to 10 amino acids long. Binds to DNA in a double-stran…
Elon.3.EDS_101513	402626.Rpic_0043	COG0002	N-acetylglutamate semialdehyde dehydrogenase
Elon.3.EDS_101514	402626.Rpic_0042	COG0708	Exodeoxyribonuclease III
Elon.3.EDS_101515	402626.Rpic_0041	COG0461	orotate phosphoribosyltransferase activity
Elon.3.EDS_101516	402626.Rpic_0040	COG2326	Polyphosphate kinase 2
Elon.3.EDS_101517	387344.LVIS_2187	COG1619	Peptidase U61, LD-carboxypeptidase A
Elon.3.EDS_101518	936140.LfarK3_010100000170	ENOG41103Y5	chloride channel
Elon.3.EDS_101519	562982.HMPREF0432_00113	COG1695	Transcriptional regulator
Elon.3.EDS_10152	379731.PST_2444	COG0129	Dihydroxy-acid dehydratase
Elon.3.EDS_101521	114615.BRADO4437	COG1714	rdd domain containing protein
Elon.3.EDS_101522	420662.Mpe_A2706	COG0631	Phosphatase
Elon.3.EDS_101524	862514.HMPREF0623_0449	COG0151	Phosphoribosylglycinamide synthetase
Elon.3.EDS_101525	134676.ACPL_4693	COG2890	Methylates the class 1 translation termination release factors RF1 PrfA and RF2 PrfB on the glutamine residue of the universally conserved GGQ motif (By similarity)
Elon.3.EDS_101526	314266.SKA58_08174	ENOG410ZWDH	NA
Elon.3.EDS_101527	391600.BBAL3_518	COG0752	glycyl-tRNA synthetase, alpha subunit
Elon.3.EDS_101528	190650.CC_1491	COG3717	Catalyzes the isomerization of 5-dehydro-4-deoxy-D- glucuronate to 3-deoxy-D-glycero-2,5-hexodiulosonate (By similarity)
Elon.3.EDS_10153	208964.PA3193	COG0837	glucokinase (EC 2.7.1.2)
Elon.3.EDS_101530	224911.blr4984	ENOG4111WPY	Transcriptional regulator, MarR Family
Elon.3.EDS_101531	768066.HELO_2957	COG1167	Transcriptional regulator, gntR family
Elon.3.EDS_101532	246200.SPO3472	COG3842	Part of the ABC transporter complex PotABCD involved in spermidine putrescine import. Responsible for energy coupling to the transport system (By similarity)
Elon.3.EDS_101533	379731.PST_3277	COG0042	Catalyzes the synthesis of dihydrouridine a modified base found in the D-loop of most tRNAs (By similarity)
Elon.3.EDS_101535	420662.Mpe_A3214	COG0209	Provides the precursors necessary for DNA synthesis. Catalyzes the biosynthesis of deoxyribonucleotides from the corresponding ribonucleotides (By similarity)
Elon.3.EDS_101537	652103.Rpdx1_0189	COG0605	Destroys radicals which are normally produced within the cells and which are toxic to biological systems (By similarity)
Elon.3.EDS_101538	316057.RPD_0226	COG2202	Histidine kinase
Elon.3.EDS_101539	575588.HMPREF0017_00663	COG2951	Lytic murein transglycosylase
Elon.3.EDS_10154	205918.Psyr_1111	COG0745	regulatoR
Elon.3.EDS_101540	649639.Bcell_4187	ENOG410XNU1	Aldo keto reductase
Elon.3.EDS_101542	420662.Mpe_A1955	COG0760	peptidyl-prolyl cis-trans isomerase
Elon.3.EDS_101544	4577.GRMZM5G838307_P01	COG2801	Retrotransposon protein
Elon.3.EDS_101546	717785.HYPMC_0519	ENOG410XTBT	N-6 DNA Methylase
Elon.3.EDS_101547	717785.HYPMC_0520	ENOG410Y2HG	NA
Elon.3.EDS_10155	379731.PST_2441	ENOG410XTWD	Histidine kinase
Elon.3.EDS_101550	402626.Rpic_3612	COG2128	Antioxidant protein with alkyl hydroperoxidase activity. Required for the reduction of the AhpC active site cysteine residues and for the regeneration of the AhpC enzyme activity (By similarity)
Elon.3.EDS_101551	744980.TRICHSKD4_0792	COG0607	Rhodanese domain protein
Elon.3.EDS_101552	412597.PaTRP_010100016734	COG3293	transposase
Elon.3.EDS_101553	1037409.BJ6T_28480	COG0842	(ABC) transporter
Elon.3.EDS_101554	258594.RPA3508	COG1131	(ABC) transporter
Elon.3.EDS_101555	266835.mll5369	COG0404	The glycine cleavage system catalyzes the degradation of glycine (By similarity)
Elon.3.EDS_101556	266835.mll5370	ENOG410XXJR	Choline kinase
Elon.3.EDS_101557	450851.PHZ_c0167	COG0702	epimerase dehydratase
Elon.3.EDS_101558	509190.Cseg_0082	COG0412	dienelactone hydrolase
Elon.3.EDS_101559	62977.ACIAD2888	COG0171	nh(3)-dependent nad( ) synthetase
Elon.3.EDS_101559	62977.ACIAD2888	COG0388	nitrilase cyanide hydratase and apolipoprotein n-acyltransferase
Elon.3.EDS_10156	208964.PA3190	COG1653	transporter activity
Elon.3.EDS_101560	314253.NB311A_04519	COG1329	Transcriptional regulator (CarD family
Elon.3.EDS_101561	575586.HMPREF0016_02061	COG2303	oxidoreductase
Elon.3.EDS_101562	281090.Lxx02130	COG1132	(ABC) transporter
Elon.3.EDS_101564	226900.BC1978	COG4264	Siderophore biosynthesis protein
Elon.3.EDS_101565	936140.LfarK3_010100006215	COG0204	Acyltransferase
Elon.3.EDS_101566	936140.LfarK3_010100006220	COG4123	Specifically methylates the adenine in position 37 of tRNA(1)(Val) (anticodon cmo5UAC) (By similarity)
Elon.3.EDS_101567	408672.NBCG_04520	COG0518	Catalyzes the synthesis of GMP from XMP (By similarity)
Elon.3.EDS_101567	408672.NBCG_04520	COG0519	Catalyzes the synthesis of GMP from XMP (By similarity)
Elon.3.EDS_101569	196162.Noca_2638	COG2519	trna methyltransferase
Elon.3.EDS_10157	743720.Psefu_2064	ENOG410XRGU	Binding-protein-dependent transport systems inner membrane component
Elon.3.EDS_101570	196162.Noca_2637	COG1994	metalloendopeptidase activity
Elon.3.EDS_101572	365044.Pnap_1659	COG0583	Transcriptional regulator
Elon.3.EDS_101573	7029.ACYPI41211-PA	COG0612	peptidase'
Elon.3.EDS_101576	765698.Mesci_5266	COG1804	l-carnitine dehydratase bile acid-inducible protein F
Elon.3.EDS_101578	522373.Smlt2032	COG2863	electron transport chain
Elon.3.EDS_101579	391008.Smal_1636	COG0845	Efflux transporter rnd family, mfp subunit
Elon.3.EDS_10158	208964.PA3188	COG0395	Binding-protein-dependent transport systems inner membrane component
Elon.3.EDS_101581	878320.AcavA_010100005204	COG3952	lipid A biosynthesis
Elon.3.EDS_101584	525244.HMPREF0023_0125	COG0389	Poorly processive error-prone DNA polymerase involved in untargeted mutagenesis. Copies undamaged DNA at stalled replication forks which arise in vivo from mismatched or misaligned primer ends. These misaligned primers can be extended by polIV. Exhibits no 3-5 exonuclease (proofreading) activity. May be involved in translesional synthesis in conjunction with the beta clamp from polIII (By similar…
Elon.3.EDS_101585	62977.ACIAD2200	COG0582	Integrase
Elon.3.EDS_101587	164757.Mjls_0015	COG0515	Serine Threonine protein kinase
Elon.3.EDS_101587	164757.Mjls_0015	COG2815	Serine Threonine protein kinase
Elon.3.EDS_10159	220664.PFL_4614	COG3839	(ABC) transporter
Elon.3.EDS_101590	575586.HMPREF0016_00869	ENOG4111YFA	Hnh endonuclease
Elon.3.EDS_101592	39947.LOC_Os03g15140.1	ENOG410XP5C	Transposase
Elon.3.EDS_101593	316058.RPB_0058	COG0024	Removes the N-terminal methionine from nascent proteins (By similarity)
Elon.3.EDS_101594	1001585.MDS_3909	COG1185	Involved in mRNA degradation. Hydrolyzes single-stranded polyribonucleotides processively in the 3'- to 5'-direction (By similarity)
Elon.3.EDS_101595	351746.Pput_2204	COG3659	Carbohydrate-selective porin OprB
Elon.3.EDS_101597	228399.Aple02000363	ENOG410XTDY	type iii restriction protein res subunit
Elon.3.EDS_101598	226900.BC4155	COG0772	Cell Division Protein
Elon.3.EDS_101599	226900.BC4157	COG0508	Dehydrogenase
Elon.3.EDS_10160	279714.FuraDRAFT_3197	COG0524	pfkb domain protein
Elon.3.EDS_101600	260799.BAS4066	COG0022	Dehydrogenase, E1 component
Elon.3.EDS_101601	685035.CbatJ_010100007706	COG2303	oxidoreductase
Elon.3.EDS_101603	575588.HMPREF0017_00748	COG0616	Signal peptide peptidase, SppA
Elon.3.EDS_101604	224911.bll5522	COG0302	GTP cyclohydrolase i
Elon.3.EDS_101605	316058.RPB_0540	COG0586	SNARE associated Golgi
Elon.3.EDS_101606	316058.RPB_0539	COG2214	DNAj domain protein
Elon.3.EDS_101607	379731.PST_3885	ENOG410XNMH	Histidine kinase
Elon.3.EDS_101609	402626.Rpic_0207	COG0476	small protein activating enzyme activity
Elon.3.EDS_10161	743721.Psesu_2986	COG2942	n-acylglucosamine 2-epimerase
Elon.3.EDS_101610	384676.PSEEN4056	COG0579	malate dehydrogenase (quinone)
Elon.3.EDS_101612	652103.Rpdx1_1291	ENOG410XNMH	Histidine kinase
Elon.3.EDS_101613	258594.RPA1122	ENOG4111ZQ6	NA
Elon.3.EDS_101614	575588.HMPREF0017_02706	COG0730	Membrane
Elon.3.EDS_101615	281090.Lxx07130	COG0195	Transcription elongation factor NusA
Elon.3.EDS_101616	878320.AcavA_010100011866	ENOG410XNMH	Histidine kinase
Elon.3.EDS_101617	878320.AcavA_010100011866	ENOG410XNMH	Histidine kinase
Elon.3.EDS_101619	247639.MGP2080_14164	COG1026	peptidase
Elon.3.EDS_10162	384676.PSEEN4408	COG3659	Carbohydrate-selective porin OprB
Elon.3.EDS_101621	292459.STH1041	COG0745	regulatoR
Elon.3.EDS_101622	390235.PputW619_0897	ENOG410YUZ1	polysaccharide deacetylase
Elon.3.EDS_101624	639283.Snov_3899	COG5397	Protein of unknown function (DUF3620)
Elon.3.EDS_101626	1001585.MDS_3312	COG0504	Catalyzes the ATP-dependent amination of UTP to CTP with either L-glutamine or ammonia as the source of nitrogen (By similarity)
Elon.3.EDS_101627	1001585.MDS_3311	COG2877	Phospho-2-dehydro-3-deoxyoctonate aldolase
Elon.3.EDS_101629	323098.Nwi_2904	ENOG4112BN3	thiol-disulfide isomerase and
Elon.3.EDS_101630	314253.NB311A_18471	ENOG410YP2W	BNR repeat
Elon.3.EDS_101631	379731.PST_0145	ENOG410XNMH	Histidine kinase
Elon.3.EDS_101632	220668.lp_2696	COG3238	membrAne
Elon.3.EDS_101633	220668.lp_2697	COG0461	orotate phosphoribosyltransferase activity
Elon.3.EDS_101634	862514.HMPREF0623_0692	COG0668	Mechanosensitive ion channel
Elon.3.EDS_101635	402626.Rpic_2755	ENOG4111KDR	ser Thr protein phosphatase family protein
Elon.3.EDS_101636	220668.lp_0013	COG0359	Binds to the 23S rRNA (By similarity)
Elon.3.EDS_101637	220668.lp_0014	COG0305	Replicative dna helicase
Elon.3.EDS_101639	522306.CAP2UW1_2739	COG4315	(Lipo)protein
Elon.3.EDS_10164	220664.PFL_2062	ENOG410XT7A	LysR family (Transcriptional regulator
Elon.3.EDS_101640	204773.HEAR3276	COG1595	RNA Polymerase
Elon.3.EDS_101641	279238.Saro_3300	COG0190	Catalyzes the oxidation of 5,10- methylenetetrahydrofolate to 5,10-methenyltetrahydrofolate and then the hydrolysis of 5,10-methenyltetrahydrofolate to 10- formyltetrahydrofolate (By similarity)
Elon.3.EDS_101642	317655.Sala_3096	COG0762	integral membrane protein
Elon.3.EDS_101643	1007104.SUS17_2371	COG4301	Methyltransferase
Elon.3.EDS_101644	465515.MlutN2_010100006943	COG0492	thioredoxin reductase
Elon.3.EDS_101645	316058.RPB_1876	COG3285	DNA ligase
Elon.3.EDS_101645	316058.RPB_1876	COG1793	DNA ligase
Elon.3.EDS_101647	351746.Pput_4863	COG0840	Methyl-accepting chemotaxis
Elon.3.EDS_101648	1042876.PPS_4834	COG0835	chew protein
Elon.3.EDS_101649	536019.Mesop_0427	COG0016	phenylalanyL-tRNA synthetase, alpha subunit
Elon.3.EDS_10165	208964.PA3121	COG0065	Catalyzes the isomerization between 2-isopropylmalate and 3-isopropylmalate, via the formation of 2-isopropylmaleate (By similarity)
Elon.3.EDS_101650	536019.Mesop_0426	COG0292	Binds directly to 23S ribosomal RNA and is necessary for the in vitro assembly process of the 50S ribosomal subunit. It is not involved in the protein synthesizing functions of that subunit (By similarity)
Elon.3.EDS_101651	575588.HMPREF0017_01813	COG0568	Sigma factors are initiation factors that promote the attachment of RNA polymerase to specific initiation sites and are then released (By similarity)
Elon.3.EDS_101652	1007104.SUS17_2998	ENOG410ZWQ0	acetyltransferase, (GNAT) family
Elon.3.EDS_101654	316058.RPB_0135	COG1167	Transcriptional regulator, gntR family
Elon.3.EDS_101655	290340.AAur_2416	COG0031	cysteine biosynthetic process from serine
Elon.3.EDS_101658	765698.Mesci_2331	COG1182	Catalyzes the reductive cleavage of azo bond in aromatic azo compounds to the corresponding amines. Requires NADH, but not NADPH, as an electron donor for its activity (By similarity)
Elon.3.EDS_101659	536019.Mesop_2458	COG5453	transcriptional activator HlyU
Elon.3.EDS_10166	208964.PA3120	COG0066	Catalyzes the isomerization between 2-isopropylmalate and 3-isopropylmalate, via the formation of 2-isopropylmaleate (By similarity)
Elon.3.EDS_101660	536019.Mesop_2454	COG1695	Transcriptional regulator
Elon.3.EDS_101661	765698.Mesci_2318	COG3011	Protein of unknown function, DUF393
Elon.3.EDS_101663	266265.Bxe_A2655	COG3451	type IV secretion system protein
Elon.3.EDS_101665	366602.Caul_2818	COG0340	Biotin- acetyl-CoA-carboxylase ligase
Elon.3.EDS_101666	190650.CC_1935	COG1521	Catalyzes the phosphorylation of pantothenate (Pan), the first step in CoA biosynthesis (By similarity)
Elon.3.EDS_101667	267747.PPA0258	COG0037	Ligates lysine onto the cytidine present at position 34 of the AUA codon-specific tRNA(Ile) that contains the anticodon CAU, in an ATP-dependent manner. Cytidine is converted to lysidine, thus changing the amino acid specificity of the tRNA from methionine to isoleucine (By similarity)
Elon.3.EDS_101668	267747.PPA0259	COG0634	hypoxanthine phosphoribosyltransferase
Elon.3.EDS_101669	267747.PPA0260	COG0465	Acts as a processive, ATP-dependent zinc metallopeptidase for both cytoplasmic and membrane proteins. Plays a role in the quality control of integral membrane proteins (By similarity)
Elon.3.EDS_10167	1042876.PPS_1576	COG0500	Methyltransferase
Elon.3.EDS_101670	226900.BC0103	COG1066	May play a role in the repair of endogenous alkylation damage (By similarity)
Elon.3.EDS_101671	379066.GAU_2005	COG1301	sodium dicarboxylate symporter
Elon.3.EDS_101672	224911.blr2891	COG3396	Phenylacetate-CoA oxygenase, subunit
Elon.3.EDS_101674	871585.BDGL_002066	COG0019	Specifically catalyzes the decarboxylation of meso- diaminopimelate (meso-DAP) to L-lysine (By similarity)
Elon.3.EDS_101675	871585.BDGL_003535	COG0040	Catalyzes the condensation of ATP and 5-phosphoribose 1- diphosphate to form N'-(5'-phosphoribosyl)-ATP (PR-ATP). Has a crucial role in the pathway because the rate of histidine biosynthesis seems to be controlled primarily by regulation of HisG enzymatic activity (By similarity)
Elon.3.EDS_101676	652103.Rpdx1_0474	COG1057	Catalyzes the reversible adenylation of nicotinate mononucleotide (NaMN) to nicotinic acid adenine dinucleotide (NaAD) (By similarity)
Elon.3.EDS_101678	314275.MADE_1008085	COG0290	IF-3 binds to the 30S ribosomal subunit and shifts the equilibrum between 70S ribosomes and their 50S and 30S subunits in favor of the free subunits, thus enhancing the availability of 30S subunits on which protein synthesis initiation begins (By similarity)
Elon.3.EDS_101679	314282.PCNPT3_06483	COG0291	50s ribosomal protein L35
Elon.3.EDS_10168	220664.PFL_2066	COG0473	3-isopropylmalate dehydrogenase activity
Elon.3.EDS_101680	506534.Rhein_1830	COG0292	Binds directly to 23S ribosomal RNA and is necessary for the in vitro assembly process of the 50S ribosomal subunit. It is not involved in the protein synthesizing functions of that subunit (By similarity)
Elon.3.EDS_101681	506534.Rhein_2027	ENOG410ZXPU	META domain
Elon.3.EDS_101682	506534.Rhein_2028	COG0596	Alpha beta hydrolase
Elon.3.EDS_101683	506534.Rhein_2029	ENOG410XPF7	receptor
Elon.3.EDS_101684	491915.Aflv_0002	COG0592	DNA polymerase processivity factor activity
Elon.3.EDS_101685	160488.PP_2082	COG0574	phosphotransferase activity, paired acceptors
Elon.3.EDS_101686	76869.PputGB1_1592	COG1806	Bifunctional serine threonine kinase and phosphorylase involved in the regulation of the pyruvate, phosphate dikinase (PPDK) by catalyzing its phosphorylation dephosphorylation (By similarity)
Elon.3.EDS_101687	402626.Rpic_2436	COG1611	decarboxylase
Elon.3.EDS_101688	402626.Rpic_2437	ENOG410Y19X	NA
Elon.3.EDS_101689	402626.Rpic_2438	COG2334	Homoserine Kinase
Elon.3.EDS_10169	208964.PA3117	COG0136	Catalyzes the NADPH-dependent formation of L-aspartate- semialdehyde (L-ASA) by the reductive dephosphorylation of L- aspartyl-4-phosphate (By similarity)
Elon.3.EDS_101690	1037409.BJ6T_59440	COG0559	(ABC) transporter
Elon.3.EDS_101692	399795.CtesDRAFT_PD2530	COG0508	Dehydrogenase
Elon.3.EDS_101694	751586.BDIM_27530	COG1217	gtp-binding protein typa
Elon.3.EDS_101695	506534.Rhein_0537	ENOG4111NH0	NA
Elon.3.EDS_101696	506534.Rhein_0538	COG0716	Low-potential electron donor to a number of redox enzymes (By similarity)
Elon.3.EDS_101697	506534.Rhein_0539	ENOG4111U4K	LexA regulated protein
Elon.3.EDS_101698	323850.Shew_1919	ENOG41124UX	Protein of unknown function (DUF2788)
Elon.3.EDS_101699	506534.Rhein_0541	COG0596	Alpha beta hydrolase
Elon.3.EDS_1017	697282.Mettu_0980	COG3744	PilT protein domain protein
Elon.3.EDS_10170	322710.Avin_34240	COG0136	Catalyzes the NADPH-dependent formation of L-aspartate- semialdehyde (L-ASA) by the reductive dephosphorylation of L- aspartyl-4-phosphate (By similarity)
Elon.3.EDS_101700	675812.VHA_003206	COG3057	Negative regulator of replication initiation, which contributes to regulation of DNA replication and ensures that replication initiation occurs exactly once per chromosome per cell cycle. Binds to pairs of hemimethylated GATC sequences in the oriC region, thus preventing assembly of replication proteins and re- initiation at newly replicated origins. Repression is relieved when the region becomes…
Elon.3.EDS_101702	443218.AS9A_3985	COG0538	isocitrate dehydrogenase (NADp)
Elon.3.EDS_101703	426355.Mrad2831_2934	COG0339	oligopeptidase a
Elon.3.EDS_101706	399739.Pmen_0656	COG2307	Conserved Protein
Elon.3.EDS_101706	399739.Pmen_0656	COG2308	conserved protein
Elon.3.EDS_101707	399739.Pmen_0655	COG4196	Putative amidoligase enzyme (DUF2126)
Elon.3.EDS_101707	399739.Pmen_0655	COG1305	transglutaminase domain-containing protein
Elon.3.EDS_101708	290340.AAur_2008	COG3285	DNA ligase
Elon.3.EDS_101709	290399.Arth_1569	COG0772	Cell Division Protein
Elon.3.EDS_10171	399739.Pmen_2718	COG3170	Pilus assembly protein
Elon.3.EDS_101710	226900.BC4477	COG0466	ATP-dependent serine protease that mediates the selective degradation of mutant and abnormal proteins as well as certain short-lived regulatory proteins. Required for cellular homeostasis and for survival from DNA damage and developmental changes induced by stress. Degrades polypeptides processively to yield small peptide fragments that are 5 to 10 amino acids long. Binds to DNA in a double-stran…
Elon.3.EDS_101711	226900.BC4478	COG1067	atp-dependent protease
Elon.3.EDS_101712	504472.Slin_4847	COG1002	Type II restriction enzyme, methylase
Elon.3.EDS_101717	76869.PputGB1_0854	COG0436	aminotransferase
Elon.3.EDS_101718	258594.RPA2412	COG4177	(ABC) transporter
Elon.3.EDS_101719	258594.RPA2413	COG4674	abc transporter atp-binding protein
Elon.3.EDS_10172	208964.PA3115	COG3170	Pilus assembly protein
Elon.3.EDS_101720	661367.LLO_3259	COG0339	oligopeptidase a
Elon.3.EDS_101721	743720.Psefu_2394	COG1819	Transferase
Elon.3.EDS_101722	436717.AOLE_07050	COG3188	outer membrane usher protein
Elon.3.EDS_101723	402626.Rpic_3110	COG1299	pts system
Elon.3.EDS_101723	402626.Rpic_3110	COG1445	PTS System
Elon.3.EDS_101724	402626.Rpic_3111	ENOG410XQH4	extracellular ligand-binding receptor
Elon.3.EDS_101725	402626.Rpic_3112	COG0624	succinyl-diaminopimelate desuccinylase activity
Elon.3.EDS_101727	4558.Sb08g007980.1	COG2801	Retrotransposon protein
Elon.3.EDS_101728	226900.BC3061	COG0768	penicillin-binding protein
Elon.3.EDS_101729	666684.AfiDRAFT_2818	ENOG411249E	NA
Elon.3.EDS_10173	208964.PA3114	COG0101	Formation of pseudouridine at positions 38, 39 and 40 in the anticodon stem and loop of transfer RNAs (By similarity)
Elon.3.EDS_101730	666684.AfiDRAFT_2817	COG4852	membrane
Elon.3.EDS_101732	977880.RALTA_B1015	COG3157	type VI secretion system effector, hcp1 family
Elon.3.EDS_101736	575588.HMPREF0017_02121	COG2927	dna polymerase III (Chi subunit)
Elon.3.EDS_101738	390235.PputW619_0880	ENOG4111JB9	Together with AlgI and AlgF, forms an inner membrane complex which probably interacts with the alginate polymerization- transport complex and adds acetyl groups at the O-2 and O-3 positions of polymannuronic acid. Acetylation of alginate
Elon.3.EDS_10174	390235.PputW619_1556	COG0135	N-(5'-phosphoribosyl)anthranilate isomerase
Elon.3.EDS_101740	575588.HMPREF0017_01276	COG2829	Phospholipase
Elon.3.EDS_101741	575586.HMPREF0016_03026	COG0659	sulfate transporter
Elon.3.EDS_101743	509190.Cseg_0366	COG0044	Dihydroorotase
Elon.3.EDS_101744	318586.Pden_3154	COG2746	Aminoglycoside
Elon.3.EDS_101745	575584.HMPREF0010_03645	COG0332	Catalyzes the condensation reaction of fatty acid synthesis by the addition to an acyl acceptor of two carbons from malonyl-ACP. Catalyzes the first condensation reaction which initiates fatty acid synthesis and may therefore play a role in governing the total rate of fatty acid production. Possesses both acetoacetyl-ACP synthase and acetyl transacylase activities. Its substrate specificity deter…
Elon.3.EDS_101746	871585.BDGL_000458	COG1643	helicase
Elon.3.EDS_101747	979556.MTES_1270	COG0624	succinyl-diaminopimelate desuccinylase activity
Elon.3.EDS_101748	936140.LfarK3_010100010304	COG0581	phosphate abc transporter
Elon.3.EDS_101749	575587.HMPREF0026_01779	ENOG410ZJCZ	Integrase core domain
Elon.3.EDS_10175	390235.PputW619_1557	COG0777	Component of the acetyl coenzyme A carboxylase (ACC) complex. Biotin carboxylase (BC) catalyzes the carboxylation of biotin on its carrier protein (BCCP) and then the CO(2) group is transferred by the transcarboxylase to acetyl-CoA to form malonyl- CoA (By similarity)
Elon.3.EDS_101751	878320.AcavA_010100015554	COG2203	Histidine kinase
Elon.3.EDS_101752	208964.PA5322	COG1109	Catalyzes the conversion of glucosamine-6-phosphate to glucosamine-1-phosphate (By similarity)
Elon.3.EDS_101753	208964.PA5323	COG0548	nag kinase
Elon.3.EDS_101755	945543.VIBR0546_04472	ENOG410Z0SN	NA
Elon.3.EDS_101756	575588.HMPREF0017_01679	COG1132	(ABC) transporter
Elon.3.EDS_101757	871585.BDGL_000923	COG2030	maoc domain protein dehydratase
Elon.3.EDS_101758	595537.Varpa_5619	COG4177	(ABC) transporter
Elon.3.EDS_10176	743720.Psefu_3067	COG0777	Component of the acetyl coenzyme A carboxylase (ACC) complex. Biotin carboxylase (BC) catalyzes the carboxylation of biotin on its carrier protein (BCCP) and then the CO(2) group is transferred by the transcarboxylase to acetyl-CoA to form malonyl- CoA (By similarity)
Elon.3.EDS_101760	575588.HMPREF0017_01352	COG0385	bile acid
Elon.3.EDS_101764	878320.AcavA_010100000010	COG0810	TonB family
Elon.3.EDS_101765	1051006.HMPREF1162_1019	COG3833	carbohydrate transport
Elon.3.EDS_101767	652103.Rpdx1_0789	COG0753	Catalase
Elon.3.EDS_101768	406818.XBJ1_2655	COG3311	Phage transcriptional regulator AlpA
Elon.3.EDS_101769	232348.SCB01_010100004629	ENOG411229Z	NA
Elon.3.EDS_10177	399739.Pmen_2714	COG0285	Folylpolyglutamate synthase
Elon.3.EDS_101772	392499.Swit_4696	COG1629	receptor
Elon.3.EDS_101773	446470.Snas_3512	COG1680	Beta-lactamase
Elon.3.EDS_101774	452863.Achl_0307	COG2027	D-alanyl-D-alanine carboxypeptidase
Elon.3.EDS_101775	89187.ISM_15970	COG0719	Fe-S assembly protein
Elon.3.EDS_101776	575588.HMPREF0017_02244	COG0060	amino acids such as valine, to avoid such errors it has two additional distinct tRNA(Ile)-dependent editing activities. One activity is designated as 'pretransfer' editing and involves the hydrolysis of activated Val-AMP. The other activity is designated 'posttransfer' editing and involves deacylation of mischarged Val-tRNA(Ile) (By similarity)
Elon.3.EDS_101777	878320.AcavA_010100020113	COG0129	Dihydroxy-acid dehydratase
Elon.3.EDS_101778	682634.SOD_g02470	COG0412	dienelactone hydrolase
Elon.3.EDS_10178	208964.PA3110	COG3147	Sporulation domain-containing protein
Elon.3.EDS_101780	391597.LMED105_15454	COG1902	NADH flavin oxidoreductase, NADH oxidase
Elon.3.EDS_101781	391597.LMED105_15449	ENOG410XRCC	LysR family (Transcriptional regulator
Elon.3.EDS_101782	506534.Rhein_2899	COG0612	peptidase'
Elon.3.EDS_101783	1045855.DSC_03810	COG0213	The enzymes which catalyze the reversible phosphorolysis of pyrimidine nucleosides are involved in the degradation of these compounds and in their utilization as carbon and energy sources, or in the rescue of pyrimidine bases for nucleotide synthesis (By similarity)
Elon.3.EDS_101784	101510.RHA1_ro05685	COG0488	(ABC) transporter
Elon.3.EDS_101785	443218.AS9A_4555	COG1653	transporter activity
Elon.3.EDS_101787	575584.HMPREF0010_02308	COG1132	(ABC) transporter
Elon.3.EDS_101788	871585.BDGL_001863	COG5265	iron ion homeostasis
Elon.3.EDS_101789	575584.HMPREF0010_02310	COG3208	Thioesterase
Elon.3.EDS_10179	743720.Psefu_3064	COG1286	Colicin v production protein
Elon.3.EDS_101790	1037409.BJ6T_58870	COG0183	acetyl-coa acetyltransferase
Elon.3.EDS_101791	3694.POPTR_0011s01230.1	COG0328	ribonuclease H activity
Elon.3.EDS_101791	3694.POPTR_0011s01230.1	COG2801	Retrotransposon protein
Elon.3.EDS_101792	258594.RPA1806	COG1804	l-carnitine dehydratase bile acid-inducible protein F
Elon.3.EDS_101793	288000.BBta_7639	COG3485	protocatechuate 3,4-dioxygenase
Elon.3.EDS_101794	39947.LOC_Os08g17750.1	COG2801	Retrotransposon protein
Elon.3.EDS_101796	196162.Noca_3530	ENOG410XQK2	Aldehyde dehydrogenase
Elon.3.EDS_101798	575586.HMPREF0016_01039	COG0354	Folate-binding protein involved in regulating the level of ATP-DnaA and in the modification of some tRNAs. It is probably a key factor in regulatory networks that act via tRNA modification, such as initiation of chromosomal replication (By similarity)
Elon.3.EDS_101799	491915.Aflv_1478	COG1349	transcriptional regulator DeoR family
Elon.3.EDS_1018	697282.Mettu_0979	ENOG410XV7S	prevent-host-death family
Elon.3.EDS_10180	1001585.MDS_2007	COG0034	glutamine phosphoribosylpyrophosphate amidotransferase
Elon.3.EDS_101800	491915.Aflv_1479	COG3706	response regulator
Elon.3.EDS_101800	491915.Aflv_1479	COG2206	Metal Dependent Phosphohydrolase
Elon.3.EDS_101801	226900.BC4927	ENOG410XQ8S	Conserved repeat domain protein
Elon.3.EDS_101802	452662.SJA_C1-13360	COG1007	NDH-1 shuttles electrons from NADH, via FMN and iron- sulfur (Fe-S) centers, to quinones in the respiratory chain. The immediate electron acceptor for the enzyme in this species is believed to be ubiquinone. Couples the redox reaction to proton translocation (for every two electrons transferred, four hydrogen ions are translocated across the cytoplasmic membrane), and thus conserves the redox ene…
Elon.3.EDS_101803	452662.SJA_C1-13360	COG1007	NDH-1 shuttles electrons from NADH, via FMN and iron- sulfur (Fe-S) centers, to quinones in the respiratory chain. The immediate electron acceptor for the enzyme in this species is believed to be ubiquinone. Couples the redox reaction to proton translocation (for every two electrons transferred, four hydrogen ions are translocated across the cytoplasmic membrane), and thus conserves the redox ene…
Elon.3.EDS_101804	288000.BBta_7820	ENOG410XRKW	Integrase
Elon.3.EDS_101805	913848.LcorcK3_010100006922	COG5527	replication protein
Elon.3.EDS_101806	380703.AHA_3750	ENOG41127QZ	NA
Elon.3.EDS_101808	399739.Pmen_0443	ENOG410XQF4	Alkane 1-monooxygenase
Elon.3.EDS_101809	412597.PaTRP_010100014836	COG0488	(ABC) transporter
Elon.3.EDS_10181	208964.PA3107	COG0626	cystathionine
Elon.3.EDS_101812	402626.Rpic_3786	COG1210	utp--glucose-1-phosphate uridylyltransferase
Elon.3.EDS_101813	878320.AcavA_010100007672	COG0147	synthase (Component I)
Elon.3.EDS_101815	279238.Saro_2876	COG0277	FAD linked oxidase domain protein
Elon.3.EDS_101819	582744.Msip34_0800	COG3182	PepSY-associated TM helix
Elon.3.EDS_10182	384676.PSEEN1697	COG1028	Dehydrogenase reductase
Elon.3.EDS_101820	419610.Mext_3757	ENOG410XPYS	tonB-dependent siderophore receptor
Elon.3.EDS_101821	1003200.AXXA_26130	ENOG41124GX	Tetr family transcriptional regulator
Elon.3.EDS_101822	419610.Mext_3530	COG2801	Retrotransposon protein
Elon.3.EDS_101823	667129.HMPREF0758_0530	COG0119	Catalyzes the condensation of the acetyl group of acetyl-CoA with 3-methyl-2-oxobutanoate (2-oxoisovalerate) to form 3-carboxy-3-hydroxy-4-methylpentanoate (2-isopropylmalate) (By similarity)
Elon.3.EDS_101824	226900.BC2295	COG0420	Exonuclease
Elon.3.EDS_101826	865938.Weevi_0302	COG0002	N-acetylglutamate semialdehyde dehydrogenase
Elon.3.EDS_101827	743722.Sph21_1036	ENOG41121RZ	s23 ribosomal protein
Elon.3.EDS_101828	865938.Weevi_0301	COG4992	Acetylornithine aminotransferase
Elon.3.EDS_101829	196162.Noca_3987	COG0498	threonine synthase
Elon.3.EDS_10183	220664.PFL_2182	ENOG4111Q7I	Methyl-accepting chemotaxis sensory transducer
Elon.3.EDS_101833	523791.Kkor_0311	COG3227	zinc metalloprotease
Elon.3.EDS_101834	436717.AOLE_07970	COG1974	Represses a number of genes involved in the response to DNA damage (SOS response), including recA and lexA. In the presence of single-stranded DNA, RecA interacts with LexA causing an autocatalytic cleavage which disrupts the DNA-binding part of LexA, leading to derepression of the SOS regulon and eventually DNA repair (By similarity)
Elon.3.EDS_101836	645127.ckrop_0269	COG1004	UDP-glucose 6-dehydrogenase
Elon.3.EDS_101837	281090.Lxx05910	COG1210	utp--glucose-1-phosphate uridylyltransferase
Elon.3.EDS_101839	379731.PST_0101	ENOG410XRQX	acyl-CoA dehydrogenase
Elon.3.EDS_10184	743720.Psefu_1252	COG0840	Methyl-accepting chemotaxis
Elon.3.EDS_101840	379731.PST_0100	ENOG410XNVZ	acyl-CoA dehydrogenase
Elon.3.EDS_101841	384676.PSEEN5450	COG0451	Nad-dependent epimerase dehydratase
Elon.3.EDS_101842	76869.PputGB1_5352	ENOG410YIZW	(LipO)protein
Elon.3.EDS_101844	316057.RPD_1419	COG0346	glyoxalase bleomycin resistance protein dioxygenase
Elon.3.EDS_101845	871585.BDGL_000298	COG0830	Required for maturation of urease via the functional incorporation of the urease nickel metallocenter (By similarity)
Elon.3.EDS_101846	871585.BDGL_000297	COG2371	enzyme active site formation
Elon.3.EDS_101847	216591.BCAL2793	COG0477	major facilitator Superfamily
Elon.3.EDS_10185	471874.PROSTU_02072	COG1414	Iclr family transcriptional regulator
Elon.3.EDS_101851	420662.Mpe_A3346	COG0178	The UvrABC repair system catalyzes the recognition and processing of DNA lesions. UvrA is an ATPase and a DNA-binding protein. A damage recognition complex composed of 2 UvrA and 2 UvrB subunits scans DNA for abnormalities. When the presence of a lesion has been verified by UvrB, the UvrA molecules dissociate (By similarity)
Elon.3.EDS_101852	536019.Mesop_5697	ENOG410XTC7	Binding-protein-dependent transport systems inner membrane component
Elon.3.EDS_101854	754252.PFREUD_11090	ENOG4111I5A	NA
Elon.3.EDS_101855	342108.amb1630	ENOG4111TCF	Phage integrase family
Elon.3.EDS_101857	1001585.MDS_0789	COG0154	Allows the formation of correctly charged Gln-tRNA(Gln) through the transamidation of misacylated Glu-tRNA(Gln) in organisms which lack glutaminyl-tRNA synthetase. The reaction takes place in the presence of glutamine and ATP through an activated gamma-phospho-Glu-tRNA(Gln) (By similarity)
Elon.3.EDS_101862	78245.Xaut_3971	COG2132	Multicopper oxidase
Elon.3.EDS_101863	1001585.MDS_4011	COG4603	ABC transporter (permease)
Elon.3.EDS_101865	39947.LOC_Os07g16480.1	COG2801	Retrotransposon protein
Elon.3.EDS_101867	862514.HMPREF0623_1035	COG1268	bioY protein
Elon.3.EDS_101868	700598.Niako_5071	COG1201	purine NTP-dependent helicase activity
Elon.3.EDS_101869	661367.LLO_3160	ENOG4111JG4	Protein of unknown function DUF115
Elon.3.EDS_10187	634500.EbC_08450	ENOG4110ZRH	Major Facilitator superfamily
Elon.3.EDS_101870	267747.PPA1213	COG0738	Transporter
Elon.3.EDS_101871	575588.HMPREF0017_02170	COG0651	Monovalent cation H antiporter subunit D
Elon.3.EDS_101874	39947.LOC_Os10g21350.1	COG2801	Retrotransposon protein
Elon.3.EDS_101875	39947.LOC_Os11g39720.1	ENOG410Z2CD	NA
Elon.3.EDS_101876	402626.Rpic_3685	COG0318	Amp-dependent synthetase and ligase
Elon.3.EDS_101877	402626.Rpic_4849	COG0534	Mate efflux family protein
Elon.3.EDS_101878	402626.Rpic_4848	ENOG4111GGV	Transcriptional regulator
Elon.3.EDS_10188	634500.EbC_08450	ENOG4110ZRH	Major Facilitator superfamily
Elon.3.EDS_101880	226900.BC2611	COG0110	acetyltransferase
Elon.3.EDS_101881	436717.AOLE_18285	COG3392	Adenine-specific
Elon.3.EDS_101882	436717.AOLE_18280	COG0307	riboflavin synthase, subunit alpha
Elon.3.EDS_101885	871585.BDGL_003139	COG2927	dna polymerase III (Chi subunit)
Elon.3.EDS_101886	436717.AOLE_18260	COG0260	Presumably involved in the processing and regular turnover of intracellular proteins. Catalyzes the removal of unsubstituted N-terminal amino acids from various peptides (By similarity)
Elon.3.EDS_101887	391595.RLO149_c007640	COG0687	polyamine binding
Elon.3.EDS_101888	1001585.MDS_4469	COG2204	two component, sigma54 specific, transcriptional regulator, Fis family
Elon.3.EDS_10189	1036673.KNP414_07740	COG3386	SMP-30 gluconolaconase LRE domain protein
Elon.3.EDS_101893	555217.Zmob_0781	COG0513	purine NTP-dependent helicase activity
Elon.3.EDS_101895	575588.HMPREF0017_01866	ENOG4111NXY	L,D-transpeptidase catalytic domain
Elon.3.EDS_101896	316058.RPB_2961	COG0840	Methyl-accepting chemotaxis
Elon.3.EDS_101897	316057.RPD_2499	COG0608	Single-stranded-DNA-specific exonuclease (RecJ)
Elon.3.EDS_101898	1001585.MDS_2621	ENOG4111U8Y	Thioesterase
Elon.3.EDS_1019	266835.mlr6199	COG1386	Participates in chromosomal partition during cell division. May act via the formation of a condensin-like complex containing Smc and ScpA that pull DNA away from mid-cell into both cell halves (By similarity)
Elon.3.EDS_10190	629265.PMA4326_20867	COG0524	pfkb domain protein
Elon.3.EDS_101904	500637.PROVRUST_06815	COG0286	type I restriction-modification system
Elon.3.EDS_101906	575586.HMPREF0016_02409	COG0635	Coproporphyrinogen III oxidase
Elon.3.EDS_101907	94122.Shewana3_2989	COG5361	Protein of unknown function (DUF1254)
Elon.3.EDS_101908	436717.AOLE_08360	ENOG4111UBT	NA
Elon.3.EDS_101909	709797.CSIRO_1962	COG0318	Amp-dependent synthetase and ligase
Elon.3.EDS_10191	768066.HELO_1146	COG4948	mandelate racemase muconate lactonizing
Elon.3.EDS_101910	709797.CSIRO_3420	COG4993	Dehydrogenase
Elon.3.EDS_101912	281090.Lxx01460	COG1575	1,4-dihydroxy-2-naphthoate octaprenyltransferase
Elon.3.EDS_101914	506534.Rhein_1442	COG0841	acriflavin resistance protein
Elon.3.EDS_101915	506534.Rhein_1443	COG0845	Efflux transporter rnd family, mfp subunit
Elon.3.EDS_101916	506534.Rhein_1444	ENOG4112C36	Protein of unknown function (DUF2982)
Elon.3.EDS_101917	506534.Rhein_1445	ENOG4111VZY	NA
Elon.3.EDS_101918	506534.Rhein_1446	COG1315	PALM domain HD hydrolase domain and
Elon.3.EDS_10192	768066.HELO_1147	COG1063	Dehydrogenase
Elon.3.EDS_101920	506534.Rhein_1449	ENOG4111WFV	Protein of unknown function (DUF2884)
Elon.3.EDS_101921	506534.Rhein_1902	ENOG410XQKN	TonB-dependent receptor
Elon.3.EDS_101923	506534.Rhein_3776	COG1028	Dehydrogenase reductase
Elon.3.EDS_101925	709797.CSIRO_0510	COG0191	Aldolase
Elon.3.EDS_101926	575586.HMPREF0016_03309	ENOG410ZFJ8	NA
Elon.3.EDS_101927	575586.HMPREF0016_03310	ENOG4111UU7	NA
Elon.3.EDS_101928	575586.HMPREF0016_03311	ENOG4112127	NA
Elon.3.EDS_101929	911104.WcibK1_010100001494	COG0166	glucose-6-phosphate isomerase activity
Elon.3.EDS_10193	279010.BLi01359	ENOG410XPWC	solute carrier family 17
Elon.3.EDS_101930	205922.Pfl01_0268	COG1866	Phosphoenolpyruvate Carboxylase
Elon.3.EDS_101933	936140.LfarK3_010100006334	COG0443	Heat shock protein
Elon.3.EDS_101934	575587.HMPREF0026_02542	COG4773	receptor
Elon.3.EDS_101935	596154.Alide2_4044	COG0422	thiamine diphosphate biosynthetic process
Elon.3.EDS_101936	509190.Cseg_0713	COG1680	Beta-lactamase
Elon.3.EDS_101937	264198.Reut_B5038	COG0318	Amp-dependent synthetase and ligase
Elon.3.EDS_101938	316058.RPB_0208	ENOG410XRC9	major facilitator superfamily
Elon.3.EDS_10194	290398.Csal_2979	COG0246	Mannitol dehydrogenase
Elon.3.EDS_101940	314266.SKA58_12842	COG0264	Associates with the EF-Tu.GDP complex and induces the exchange of GDP to GTP. It remains bound to the aminoacyl-tRNA.EF- Tu.GTP complex up to the GTP hydrolysis stage on the ribosome (By similarity)
Elon.3.EDS_101941	690566.Sphch_1338	COG0052	30S ribosomal protein S2
Elon.3.EDS_101943	314265.R2601_14325	ENOG410XQKZ	oxidoreductase Domain protein
Elon.3.EDS_101944	391625.PPSIR1_32622	COG0483	inositol monophosphatase
Elon.3.EDS_101946	404380.Gbem_1224	COG0477	major facilitator Superfamily
Elon.3.EDS_101948	390235.PputW619_2857	COG3920	Histidine kinase
Elon.3.EDS_10195	402626.Rpic_4116	COG3759	Membrane
Elon.3.EDS_101950	491915.Aflv_2110	ENOG4111IEN	NA
Elon.3.EDS_101952	511437.Lbuc_0381	ENOG4111SRX	Transcriptional modulator of MazE toxin, MazF
Elon.3.EDS_101953	196162.Noca_4264	COG0494	Nudix hydrolase
Elon.3.EDS_101954	878320.AcavA_010100011576	COG1380	lrga family
Elon.3.EDS_101956	491915.Aflv_2648	COG0527	Aspartokinase
Elon.3.EDS_101957	491915.Aflv_2646	ENOG4111RC0	conserved protein
Elon.3.EDS_10196	402626.Rpic_4117	COG0412	dienelactone hydrolase
Elon.3.EDS_101961	1037409.BJ6T_76040	COG3899	Transcriptional regulator
Elon.3.EDS_101961	1037409.BJ6T_76040	COG3903	transcriptional regulator
Elon.3.EDS_101962	266835.mll4650	COG5616	Adenylate cyclase
Elon.3.EDS_101962	266835.mll4650	COG3629	Transcriptional regulator
Elon.3.EDS_101963	709797.CSIRO_4093	COG0607	Rhodanese domain protein
Elon.3.EDS_101963	709797.CSIRO_4093	COG0491	Beta-lactamase domain protein
Elon.3.EDS_101965	709797.CSIRO_3297	COG0112	Catalyzes the reversible interconversion of serine and glycine with tetrahydrofolate (THF) serving as the one-carbon carrier. This reaction serves as the major source of one-carbon groups required for the biosynthesis of purines, thymidylate, methionine, and other important biomolecules. Also exhibits THF- independent aldolase activity toward beta-hydroxyamino acids, producing glycine and aldehyd…
Elon.3.EDS_101969	871585.BDGL_003003	COG3981	acetyltransferase
Elon.3.EDS_10197	266835.mll4272	COG0065	Catalyzes the isomerization between 2-isopropylmalate and 3-isopropylmalate, via the formation of 2-isopropylmaleate (By similarity)
Elon.3.EDS_101970	436717.AOLE_17650	COG1330	exodeoxyribonuclease V, gamma
Elon.3.EDS_101971	436717.AOLE_17645	COG1074	The heterodimer acts as both an ATP-dependent DNA helicase and an ATP-dependent, dual-direction single-stranded exonuclease. Recognizes the chi site generating a DNA molecule suitable for the initiation of homologous recombination. The AddA nuclease domain is required for chi fragment generation
Elon.3.EDS_101972	226900.BC5239	COG3103	domain protein
Elon.3.EDS_101972	226900.BC5239	COG3584	domain protein
Elon.3.EDS_101974	316055.RPE_4403	ENOG410Y2HW	NA
Elon.3.EDS_101975	590998.Celf_0462	COG1070	Carbohydrate kinase
Elon.3.EDS_101976	709797.CSIRO_2209	COG0334	oxidoreductase activity, acting on the CH-NH2 group of donors, NAD or NADP as acceptor
Elon.3.EDS_101977	316058.RPB_1013	ENOG410YV03	NA
Elon.3.EDS_101979	452662.SJA_C2-02780	COG2885	Ompa motb domain protein
Elon.3.EDS_10198	266835.mll4271	ENOG410XNMH	Histidine kinase
Elon.3.EDS_101982	216596.RL4514	COG0003	ATPase required for the post-translational delivery of tail-anchored (TA) proteins to the endoplasmic reticulum. Recognizes and selectively binds the transmembrane domain of TA proteins in the cytosol. This complex then targets to the endoplasmic reticulum by membrane-bound receptors, where the tail- anchored protein is released for insertion. This process is regulated by ATP binding and hydrolys…
Elon.3.EDS_101988	504832.OCAR_7645	ENOG410YZT3	Single-strand binding protein
Elon.3.EDS_101989	504832.OCAR_7646	ENOG410ZBH0	Replication protein C N-terminal domain
Elon.3.EDS_10199	402626.Rpic_0275	COG0178	The UvrABC repair system catalyzes the recognition and processing of DNA lesions. UvrA is an ATPase and a DNA-binding protein. A damage recognition complex composed of 2 UvrA and 2 UvrB subunits scans DNA for abnormalities. When the presence of a lesion has been verified by UvrB, the UvrA molecules dissociate (By similarity)
Elon.3.EDS_101991	878320.AcavA_010100018490	COG3175	Cytochrome C oxidase assembly protein
Elon.3.EDS_101992	878320.AcavA_010100018495	COG0843	Cytochrome C oxidase subunit I
Elon.3.EDS_101993	258594.RPA4799	ENOG410XNVZ	acyl-CoA dehydrogenase
Elon.3.EDS_101994	114615.BRADO6840	ENOG410XRQX	acyl-CoA dehydrogenase
Elon.3.EDS_101997	762903.Pedsa_1891	COG5545	Virulence-associated protein e
Elon.3.EDS_101998	506534.Rhein_1303	COG2230	cyclopropane-fatty-acyl-phospholipid synthase
Elon.3.EDS_101999	506534.Rhein_1302	COG3496	plasmid partition ParA protein
Elon.3.EDS_102	452863.Achl_2056	COG0494	Nudix hydrolase
Elon.3.EDS_10200	272620.KPN_00312	COG4525	(ABC) transporter
Elon.3.EDS_102000	506534.Rhein_1301	COG2907	amine oxidase
Elon.3.EDS_102001	506534.Rhein_1300	ENOG4111TV5	Transcriptional regulator
Elon.3.EDS_102002	506534.Rhein_1299	COG0415	deoxyribo-dipyrimidine photolyase
Elon.3.EDS_102003	506534.Rhein_1298	COG1683	conserved protein
Elon.3.EDS_102003	506534.Rhein_1298	COG3272	conserved protein
Elon.3.EDS_102005	314608.KT99_00201	ENOG4111JXJ	phage integrase family protein
Elon.3.EDS_102007	384676.PSEEN4443	COG0260	Presumably involved in the processing and regular turnover of intracellular proteins. Catalyzes the removal of unsubstituted N-terminal amino acids from various peptides (By similarity)
Elon.3.EDS_102009	1007104.SUS17_2011	COG0203	50S ribosomal protein l17
Elon.3.EDS_10201	380703.AHA_2936	COG4521	Taurine ABC transporter, periplasmic
Elon.3.EDS_102012	575584.HMPREF0010_00772	ENOG410XQKN	TonB-dependent receptor
Elon.3.EDS_102013	575586.HMPREF0016_01024	ENOG411230E	type IV pilus biogenesis protein
Elon.3.EDS_102014	321955.BlinB_010200014690	COG2366	penicillin amidase
Elon.3.EDS_102018	865938.Weevi_1602	COG0618	phosphoesterase RecJ domain protein
Elon.3.EDS_102019	266835.mll1714	COG0395	Binding-protein-dependent transport systems inner membrane component
Elon.3.EDS_10202	379731.PST_3936	COG0685	Methylenetetrahydrofolate reductase
Elon.3.EDS_102020	266835.mll1715	COG1175	binding-protein-dependent transport systems inner membrane Component
Elon.3.EDS_102022	314253.NB311A_10650	COG1484	IstB domain protein ATP-binding protein
Elon.3.EDS_102022	314253.NB311A_10650	COG4584	Transposase
Elon.3.EDS_102023	452863.Achl_2211	COG0758	DNA protecting protein DprA
Elon.3.EDS_102024	930171.Asphe3_23410	COG0606	Mg chelatase subunit ChlI
Elon.3.EDS_102025	521096.Tpau_2422	COG0178	The UvrABC repair system catalyzes the recognition and processing of DNA lesions. UvrA is an ATPase and a DNA-binding protein. A damage recognition complex composed of 2 UvrA and 2 UvrB subunits scans DNA for abnormalities. When the presence of a lesion has been verified by UvrB, the UvrA molecules dissociate (By similarity)
Elon.3.EDS_102027	862514.HMPREF0623_0635	COG1589	Essential cell division protein. May link together the upstream cell division proteins, which are predominantly cytoplasmic, with the downstream cell division proteins, which are predominantly periplasmic. May control correct divisome assembly (By similarity)
Elon.3.EDS_102028	742767.HMPREF9456_01171	ENOG410ZQNV	Pfam:CD225
Elon.3.EDS_102029	865938.Weevi_0985	COG1066	May play a role in the repair of endogenous alkylation damage (By similarity)
Elon.3.EDS_10203	575588.HMPREF0017_00107	COG0845	Efflux transporter rnd family, mfp subunit
Elon.3.EDS_102030	936140.LfarK3_010100011014	COG2132	Multicopper oxidase
Elon.3.EDS_102031	509190.Cseg_1541	COG0143	Is required not only for elongation of protein synthesis but also for the initiation of all mRNA translation through initiator tRNA(fMet) aminoacylation (By similarity)
Elon.3.EDS_102032	390235.PputW619_0433	COG1113	amino acid
Elon.3.EDS_102034	1051006.HMPREF1162_0765	ENOG411276H	Transcriptional regulator, TetR family
Elon.3.EDS_102035	4577.GRMZM2G141447_P01	COG2801	Retrotransposon protein
Elon.3.EDS_102036	575589.HMPREF0018_00397	COG3871	general stress protein
Elon.3.EDS_10204	575588.HMPREF0017_00106	COG1466	DNA polymerase III (delta' subunit)
Elon.3.EDS_102040	652103.Rpdx1_4212	ENOG410XNVZ	acyl-CoA dehydrogenase
Elon.3.EDS_102041	402626.Rpic_1892	COG0841	acriflavin resistance protein
Elon.3.EDS_102042	682634.SOD_c05060	COG2890	Methylates the class 1 translation termination release factors RF1 PrfA and RF2 PrfB on the glutamine residue of the universally conserved GGQ motif (By similarity)
Elon.3.EDS_102043	402626.Rpic_2595	ENOG4111UT9	(Lipo)protein
Elon.3.EDS_102044	258594.RPA2471	ENOG410XR1D	NA
Elon.3.EDS_102047	190650.CC_2199	ENOG410XV9Q	vanz family
Elon.3.EDS_102048	237727.NAP1_06480	COG0513	purine NTP-dependent helicase activity
Elon.3.EDS_102049	1051006.HMPREF1162_0374	COG1418	Endoribonuclease that initiates mRNA decay (By similarity)
Elon.3.EDS_102050	1051006.HMPREF1162_0373	COG2017	converts alpha-aldose to the beta-anomer. It is active on D-glucose, L-arabinose, D-xylose, D-galactose, maltose and lactose (By similarity)
Elon.3.EDS_102052	266835.mlr1124	ENOG4111XWM	Polyketide cyclase / dehydrase and lipid transport
Elon.3.EDS_102053	585531.HMPREF0063_11298	COG2409	MmpL domain protein
Elon.3.EDS_102054	246196.MSMEG_6020	COG4213	(ABC) transporter
Elon.3.EDS_102056	441620.Mpop_2242	ENOG4111Q7I	Methyl-accepting chemotaxis sensory transducer
Elon.3.EDS_102057	633149.Bresu_2001	COG5362	phage protein
Elon.3.EDS_102057	633149.Bresu_2001	COG5410	phage protein
Elon.3.EDS_102059	226900.BC2033	COG0586	SNARE associated Golgi
Elon.3.EDS_10206	4113.PGSC0003DMT400086230	ENOG410YPQ5	Retro-transposon
Elon.3.EDS_102060	452662.SJA_C2-00830	COG0467	Circadian clock protein KaiC
Elon.3.EDS_102061	392499.Swit_4719	COG0248	ppx gppa phosphatase
Elon.3.EDS_102062	269482.Bcep1808_5621	COG2327	Polysaccharide pyruvyl transferase
Elon.3.EDS_102064	399741.Spro_4010	COG0508	Dehydrogenase
Elon.3.EDS_102066	243233.MCA1214	COG1132	(ABC) transporter
Elon.3.EDS_102068	226900.BC2452	COG1020	non-ribosomal peptide synthetase
Elon.3.EDS_10207	652103.Rpdx1_2629	COG0148	Catalyzes the reversible conversion of 2- phosphoglycerate into phosphoenolpyruvate. It is essential for the degradation of carbohydrates via glycolysis (By similarity)
Elon.3.EDS_102070	575588.HMPREF0017_01898	COG2081	hi0933 family
Elon.3.EDS_102073	633149.Bresu_3006	ENOG410XXYX	tonB-dependent Receptor
Elon.3.EDS_102074	402626.Rpic_2667	COG4206	tonB-dependent Receptor
Elon.3.EDS_102075	226900.BC1704	COG0697	membrane
Elon.3.EDS_102076	226900.BC1703	COG1802	GntR Family Transcriptional Regulator
Elon.3.EDS_102077	871585.BDGL_001434	COG0659	sulfate transporter
Elon.3.EDS_102078	575588.HMPREF0017_00209	COG0753	Catalase
Elon.3.EDS_102080	226900.BC5436	COG0229	)-reductase
Elon.3.EDS_102080	226900.BC5436	COG0225	Has an important function as a repair enzyme for proteins that have been inactivated by oxidation. Catalyzes the reversible oxidation-reduction of methionine sulfoxide in proteins to methionine (By similarity)
Elon.3.EDS_102081	226900.BC5437	COG0628	Membrane
Elon.3.EDS_102082	522373.Smlt0702	COG1216	Glycosyl transferase, family 2
Elon.3.EDS_102083	314565.XC_3562	COG1216	Glycosyl transferase, family 2
Elon.3.EDS_102085	226900.BC4837	ENOG410YATZ	ABC transporter (permease)
Elon.3.EDS_102086	871585.BDGL_002112	COG0578	glycerol-3-phosphate dehydrogenase
Elon.3.EDS_102087	871585.BDGL_002113	COG0554	Key enzyme in the regulation of glycerol uptake and metabolism (By similarity)
Elon.3.EDS_102088	869210.Marky_2227	COG3842	Part of the ABC transporter complex PotABCD involved in spermidine putrescine import. Responsible for energy coupling to the transport system (By similarity)
Elon.3.EDS_102089	39947.LOC_Os08g30670.1	COG2801	Retrotransposon protein
Elon.3.EDS_102090	338969.Rfer_0332	COG3618	amidohydrolase 2
Elon.3.EDS_102091	338969.Rfer_0331	ENOG4111KTX	protocatechuate 4,5-dioxygenase subunit alpha
Elon.3.EDS_102094	469008.B21_00732	ENOG410ZHDI	head-to-tail joining protein
Elon.3.EDS_102095	349521.HCH_02895	COG5511	Phage portal protein lambda family
Elon.3.EDS_102096	349521.HCH_02896	COG0616	Signal peptide peptidase, SppA
Elon.3.EDS_102097	290633.GOX2342	ENOG41123ZW	NA
Elon.3.EDS_102098	502347.ESCAB7627_1245	ENOG4111HTB	capsid protein
Elon.3.EDS_102099	575586.HMPREF0016_01262	COG0841	acriflavin resistance protein
Elon.3.EDS_102101	266835.mll7642	COG1280	Lysine exporter protein (Lyse ygga)
Elon.3.EDS_102103	575588.HMPREF0017_01970	COG1194	a g-specific adenine glycosylase
Elon.3.EDS_102105	190486.XAC3061	COG0404	The glycine cleavage system catalyzes the degradation of glycine (By similarity)
Elon.3.EDS_102106	865938.Weevi_1807	ENOG410Z6NK	Outer membrane efflux protein
Elon.3.EDS_102107	575584.HMPREF0010_00930	COG1953	cytosine purines, uracil, thiamine, allantoin permease
Elon.3.EDS_102109	335283.Neut_0154	ENOG410ZWF3	Methyltransferase, type 11
Elon.3.EDS_102110	1037409.BJ6T_64970	COG2831	Polypeptide-transport-associated domain protein, ShlB-type
Elon.3.EDS_102112	190650.CC_0635	COG1682	ABC-2 type transporter
Elon.3.EDS_102113	267747.PPA0156	COG4721	ABC superfamily ATP binding cassette transporter membrane protein
Elon.3.EDS_102116	575588.HMPREF0017_03076	COG0842	(ABC) transporter
Elon.3.EDS_102117	391600.BBAL3_2335	ENOG4111GDY	Molybdopterin-guanine dinucleotide biosynthesis protein
Elon.3.EDS_102119	1051006.HMPREF1162_1078	COG1228	amidohydrolase
Elon.3.EDS_10212	390235.PputW619_0890	ENOG4112CVR	NA
Elon.3.EDS_102120	405948.SeryN2_010100013567	COG1414	Iclr family transcriptional regulator
Elon.3.EDS_102121	743718.Isova_2117	ENOG410XPD5	Periplasmic binding proteins and sugar binding domain of LacI family
Elon.3.EDS_102122	31964.CMS_2950	COG1172	(ABC) transporter
Elon.3.EDS_102123	365044.Pnap_3835	COG1012	Dehydrogenase
Elon.3.EDS_102125	384676.PSEEN3922	COG0514	atp-dependent dna helicase
Elon.3.EDS_102126	114615.BRADO5121	COG1566	secretion protein HlyD family
Elon.3.EDS_102127	871585.BDGL_002313	COG0183	acetyl-coa acetyltransferase
Elon.3.EDS_102128	436717.AOLE_02960	COG1024	Enoyl-CoA hydratase
Elon.3.EDS_102128	436717.AOLE_02960	COG1250	Dehydrogenase
Elon.3.EDS_102129	314266.SKA58_09171	COG0787	Catalyzes the interconversion of L-alanine and D- alanine. May also act on other amino acids (By similarity)
Elon.3.EDS_10213	288000.BBta_7423	ENOG4112CF1	NA
Elon.3.EDS_102132	382464.VDG1235_4671	COG2309	aminopeptidase
Elon.3.EDS_102133	1037409.BJ6T_23210	COG2982	asmA family
Elon.3.EDS_102134	669262.COK_2435	COG5295	domain protein
Elon.3.EDS_102135	384676.PSEEN4300	COG0354	Folate-binding protein involved in regulating the level of ATP-DnaA and in the modification of some tRNAs. It is probably a key factor in regulatory networks that act via tRNA modification, such as initiation of chromosomal replication (By similarity)
Elon.3.EDS_102136	379731.PST_3853	COG0508	Dehydrogenase
Elon.3.EDS_102139	281090.Lxx05870	COG1112	Helicase
Elon.3.EDS_10214	288000.BBta_7425	ENOG411280U	response regulator
Elon.3.EDS_102141	395963.Bind_2506	COG0693	PfpI family
Elon.3.EDS_102143	412597.PaTRP_010100008039	COG4959	Conjugal transfer protein
Elon.3.EDS_102146	1051006.HMPREF1162_2150	COG0847	DNA polymerase iii
Elon.3.EDS_102147	402626.Rpic_2016	COG2062	phosphohistidine phosphatase activity
Elon.3.EDS_102148	402626.Rpic_2015	COG0730	Membrane
Elon.3.EDS_102149	690566.Sphch_2570	COG1392	Phosphate transport regulator
Elon.3.EDS_102149	690566.Sphch_2570	COG0494	Nudix hydrolase
Elon.3.EDS_10215	666684.AfiDRAFT_3550	COG0715	(ABC) transporter
Elon.3.EDS_102150	224911.bll0477	COG0253	Catalyzes the stereoinversion of LL-2,6- diaminoheptanedioate (L,L-DAP) to meso-diaminoheptanedioate (meso- DAP), a precursor of L-lysine and an essential component of the bacterial peptidoglycan (By similarity)
Elon.3.EDS_102151	316058.RPB_1405	COG0174	glutamine synthetase
Elon.3.EDS_102152	856793.MICA_1821	COG0190	Catalyzes the oxidation of 5,10- methylenetetrahydrofolate to 5,10-methenyltetrahydrofolate and then the hydrolysis of 5,10-methenyltetrahydrofolate to 10- formyltetrahydrofolate (By similarity)
Elon.3.EDS_102156	266835.mll5766	ENOG410ZMF3	Short-chain dehydrogenase reductase Sdr
Elon.3.EDS_102157	331869.BAL199_05394	COG3971	2-oxopent-4-enoate hydratase activity
Elon.3.EDS_102158	258594.RPA0492	ENOG4111QKT	Protein of unknown function (DUF3108)
Elon.3.EDS_102159	525257.HMPREF0204_10829	COG0610	Type I site-specific deoxyribonuclease
Elon.3.EDS_10216	439375.Oant_3237	COG0789	Transcriptional regulator
Elon.3.EDS_102162	543728.Vapar_2178	COG1199	helicase
Elon.3.EDS_102164	861208.AGROH133_13330	ENOG410XQMM	Sarcosine oxidase (Beta subunit)
Elon.3.EDS_102166	878320.AcavA_010100008623	COG0162	Catalyzes the attachment of tyrosine to tRNA(Tyr) in a two-step reaction tyrosine is first activated by ATP to form Tyr- AMP and then transferred to the acceptor end of tRNA(Tyr) (By similarity)
Elon.3.EDS_102167	196162.Noca_0136	ENOG410XNN3	drug resistance transporter emrb qaca subfamily
Elon.3.EDS_102169	501479.CSE45_2634	COG2072	Monooxygenase
Elon.3.EDS_10217	1050720.Agau_C201731	COG2217	p-type ATPase
Elon.3.EDS_102172	979556.MTES_0698	COG1175	binding-protein-dependent transport systems inner membrane Component
Elon.3.EDS_102174	312284.A20C1_03766	COG1457	permease for cytosine purines, uracil, thiamine, allantoin
Elon.3.EDS_102175	196162.Noca_1079	COG0708	Exodeoxyribonuclease III
Elon.3.EDS_102177	408672.NBCG_04359	COG0355	Produces ATP from ADP in the presence of a proton gradient across the membrane (By similarity)
Elon.3.EDS_102178	196162.Noca_1763	COG0055	Produces ATP from ADP in the presence of a proton gradient across the membrane. The catalytic sites are hosted primarily by the beta subunits (By similarity)
Elon.3.EDS_102179	290340.AAur_2327	COG0412	dienelactone hydrolase
Elon.3.EDS_10218	865938.Weevi_0320	COG0369	Component of the sulfite reductase complex that catalyzes the 6-electron reduction of sulfite to sulfide. This is one of several activities required for the biosynthesis of L- cysteine from sulfate. The flavoprotein component catalyzes the electron flow from NADPH - FAD - FMN to the hemoprotein component (By similarity)
Elon.3.EDS_102180	452863.Achl_1741	COG2259	doxx family
Elon.3.EDS_102182	399741.Spro_4813	ENOG410Z8VE	(LipO)protein
Elon.3.EDS_102183	402626.Rpic_3338	COG2942	n-acylglucosamine 2-epimerase
Elon.3.EDS_102184	596154.Alide2_1244	COG3181	extra-cytoplasmic solute receptor family protein
Elon.3.EDS_102185	288000.BBta_5587	COG0179	Fumarylacetoacetate hydrolase
Elon.3.EDS_102186	226900.BC1338	COG1164	Oligoendopeptidase f
Elon.3.EDS_102187	388400.BB14905_15280	ENOG41120GM	NA
Elon.3.EDS_102188	399739.Pmen_2443	COG0084	tatd family
Elon.3.EDS_102189	878320.AcavA_010100018260	COG1450	general secretion pathway protein D
Elon.3.EDS_10219	865938.Weevi_0321	ENOG4111NWN	Predicted periplasmic protein (DUF2271)
Elon.3.EDS_102190	380703.AHA_0570	COG2804	type ii secretion system protein e
Elon.3.EDS_102191	39947.LOC_Os02g34660.1	COG2801	Retrotransposon protein
Elon.3.EDS_102192	1051075.PDI_0364	COG0843	Cytochrome C oxidase subunit I
Elon.3.EDS_102195	390235.PputW619_1815	COG0366	alpha amylase, catalytic
Elon.3.EDS_102196	441620.Mpop_0041	COG4320	Uncharacterized protein conserved in bacteria (DUF2252)
Elon.3.EDS_102198	441620.Mpop_3793	COG3293	transposase
Elon.3.EDS_1022	379731.PST_1524	COG1680	Beta-lactamase
Elon.3.EDS_10220	762903.Pedsa_0084	COG0666	Ankyrin Repeat
Elon.3.EDS_102200	441620.Mpop_3812	COG1123	(ABC) transporter
Elon.3.EDS_102201	441620.Mpop_3811	COG1173	Binding-protein-dependent transport systems inner membrane component
Elon.3.EDS_102202	441620.Mpop_3810	COG0601	Binding-protein-dependent transport systems inner membrane component
Elon.3.EDS_102203	441620.Mpop_3809	COG0747	Extracellular solute-binding protein, family 5
Elon.3.EDS_102204	441620.Mpop_3808	COG1629	receptor
Elon.3.EDS_102206	311403.Arad_4518	COG0346	glyoxalase bleomycin resistance protein dioxygenase
Elon.3.EDS_102209	272630.MexAM1_META1p3287	ENOG410YNAU	NA
Elon.3.EDS_10221	983544.Lacal_2438	COG0139	Phosphoribosyl-amp cyclohydrolase
Elon.3.EDS_102210	419610.Mext_3071	COG0343	Exchanges the guanine residue with 7-aminomethyl-7- deazaguanine in tRNAs with GU(N) anticodons (tRNA-Asp, -Asn, -His and -Tyr). After this exchange, a cyclopentendiol moiety is attached to the 7-aminomethyl group of 7-deazaguanine, resulting in the hypermodified nucleoside queuosine (Q) (7-(((4,5-cis- dihydroxy-2-cyclopenten-1-yl)amino)methyl)-7-deazaguanosine) (By similarity)
Elon.3.EDS_102211	272630.MexAM1_META1p3284	ENOG4111UN5	NA
Elon.3.EDS_102212	441620.Mpop_3268	COG0809	Transfers and isomerizes the ribose moiety from AdoMet to the 7-aminomethyl group of 7-deazaguanine (preQ1-tRNA) to give epoxyqueuosine (oQ-tRNA) (By similarity)
Elon.3.EDS_102213	246200.SPO1900	COG2818	DNA-3-methyladenine glycosylase activity
Elon.3.EDS_102214	311402.Avi_0660	ENOG4112571	NA
Elon.3.EDS_102215	311402.Avi_0659	ENOG4111J0B	TetR family transcriptional Regulator
Elon.3.EDS_102218	419610.Mext_3065	COG0053	cation diffusion facilitator family transporter
Elon.3.EDS_102219	419610.Mext_4211	COG0321	Catalyzes the transfer of endogenously produced octanoic acid from octanoyl-acyl-carrier-protein onto the lipoyl domains of lipoate-dependent enzymes. Lipoyl-ACP can also act as a substrate although octanoyl-ACP is likely to be the physiological substrate (By similarity)
Elon.3.EDS_10222	50743.SCB49_00590	COG0107	IGPS catalyzes the conversion of PRFAR and glutamine to IGP, AICAR and glutamate. The HisF subunit catalyzes the cyclization activity that produces IGP and AICAR from PRFAR using the ammonia provided by the HisH subunit (By similarity)
Elon.3.EDS_102220	419610.Mext_4210	COG1886	Flagellar motor switch protein
Elon.3.EDS_102221	441620.Mpop_5013	COG0715	(ABC) transporter
Elon.3.EDS_102222	272630.MexAM1_META1p4946	COG3707	response regulator
Elon.3.EDS_102224	419610.Mext_4500	COG3387	glycoside hydrolase 15-related
Elon.3.EDS_102225	441620.Mpop_5017	COG0021	Transketolase
Elon.3.EDS_102226	441620.Mpop_5018	COG0176	Transaldolase is important for the balance of metabolites in the pentose-phosphate pathway (By similarity)
Elon.3.EDS_102226	441620.Mpop_5018	COG0166	glucose-6-phosphate isomerase activity
Elon.3.EDS_102227	426355.Mrad2831_2307	COG1023	6-phosphogluconate dehydrogenase
Elon.3.EDS_102228	441620.Mpop_5372	COG0363	Catalyzes the reversible isomerization-deamination of glucosamine 6-phosphate (GlcN6P) to form fructose 6-phosphate (Fru6P) and ammonium ion (By similarity)
Elon.3.EDS_10223	504472.Slin_4875	ENOG41121RZ	s23 ribosomal protein
Elon.3.EDS_102230	419610.Mext_4170	COG0784	response regulator
Elon.3.EDS_102231	426355.Mrad2831_3936	ENOG4111GQI	Protein of unknown function (DUF1194)
Elon.3.EDS_102232	460265.Mnod_7288	COG3027	Activator of cell division through the inhibition of FtsZ GTPase activity, therefore promoting FtsZ assembly into bundles of protofilaments necessary for the formation of the division Z ring. It is recruited early at mid-cell but it is not essential for cell division (By similarity)
Elon.3.EDS_102233	419610.Mext_2363	COG0212	5-formyltetrahydrofolate cyclo-ligase
Elon.3.EDS_102234	419610.Mext_2362	COG1692	metallophosphoesterase
Elon.3.EDS_102235	272630.MexAM1_META1p2362	ENOG410ZQA4	motA TolQ ExbB proton channel family
Elon.3.EDS_102236	419610.Mext_2360	COG1360	Ompa motb domain protein
Elon.3.EDS_102238	441620.Mpop_2306	ENOG410XVWH	Protein of unknown function (DUF423)
Elon.3.EDS_102239	272630.MexAM1_META1p2353	COG0218	Necessary for normal cell division and for the maintenance of normal septation (By similarity)
Elon.3.EDS_102240	441620.Mpop_2308	COG0706	Required for the insertion and or proper folding and or complex formation of integral membrane proteins into the membrane. Involved in integration of membrane proteins that insert both dependently and independently of the Sec translocase complex, as well as at least some lipoproteins
Elon.3.EDS_102241	272630.MexAM1_META1p2355	COG0594	RNaseP catalyzes the removal of the 5'-leader sequence from pre-tRNA to produce the mature 5'-terminus. It can also cleave other RNA substrates such as 4.5S RNA. The protein component plays an auxiliary but essential role in vivo by binding to the 5'-leader sequence and broadening the substrate specificity of the ribozyme (By similarity)
Elon.3.EDS_102242	441620.Mpop_2310	COG0230	50s ribosomal protein l34
Elon.3.EDS_102243	441620.Mpop_2311	COG5317	Protein of unknown function (DUF1465)
Elon.3.EDS_102244	441620.Mpop_2312	COG0254	50S ribosomal protein L3-1
Elon.3.EDS_102245	272630.MexAM1_META1p2359	COG1132	(ABC) transporter
Elon.3.EDS_102246	426355.Mrad2831_2809	ENOG410ZYZY	Protein of unknown function (DUF3096)
Elon.3.EDS_102247	441620.Mpop_3014	COG0574	phosphotransferase activity, paired acceptors
Elon.3.EDS_102248	258594.RPA1552	ENOG410XPVQ	Catalyzes the formation of the isocyclic ring in chlorophyll biosynthesis. Mediates the cyclase reaction, which results in the formation of divinylprotochlorophyllide (Pchlide) characteristic of all chlorophylls from magnesium-protoporphyrin IX 13-monomethyl ester (MgPMME) (By similarity)
Elon.3.EDS_102249	258594.RPA1551	ENOG4111UF6	NA
Elon.3.EDS_102250	316057.RPD_3728	ENOG41122F6	Photosynthetic complex assembly protein
Elon.3.EDS_102251	506534.Rhein_3683	COG2976	UPF0070 protein
Elon.3.EDS_102253	290399.Arth_2761	COG2011	ABC transporter (permease)
Elon.3.EDS_102254	290399.Arth_2760	COG1135	Part of the ABC transporter complex MetNIQ involved in methionine import. Responsible for energy coupling to the transport system (By similarity)
Elon.3.EDS_102256	384676.PSEEN2182	COG3067	Na( ) H( ) antiporter that extrudes sodium in exchange for external protons (By similarity)
Elon.3.EDS_102257	258594.RPA2854	COG0018	arginyL-tRNA synthetase
Elon.3.EDS_102258	402626.Rpic_4529	COG0654	oxidoreductase activity, acting on paired donors, with incorporation or reduction of molecular oxygen, NAD(P)H as one donor, and incorporation of one atom of oxygen
Elon.3.EDS_102259	379731.PST_1726	COG1250	Dehydrogenase
Elon.3.EDS_102260	39947.LOC_Os05g51260.1	ENOG410Z2X5	CACTA, En Spm sub-class
Elon.3.EDS_102262	258594.RPA1564	ENOG410XNWR	ABC transporter substrate-binding protein
Elon.3.EDS_102263	4577.GRMZM5G838307_P01	COG2801	Retrotransposon protein
Elon.3.EDS_102265	267747.PPA0405	COG1174	(ABC) transporter
Elon.3.EDS_102266	78245.Xaut_2682	COG1960	acyl-CoA dehydrogenase
Elon.3.EDS_102267	316057.RPD_3335	COG4774	Receptor
Elon.3.EDS_102268	402626.Rpic_0962	COG0084	tatd family
Elon.3.EDS_102269	314266.SKA58_11640	COG2148	sugar transferase
Elon.3.EDS_102270	452662.SJA_C1-15120	COG1215	Glycosyl transferase, family 2
Elon.3.EDS_102271	690566.Sphch_1226	ENOG410ZVUD	Methyltransferase
Elon.3.EDS_102274	878320.AcavA_010100016193	ENOG4111FPD	Two component transcriptional regulator, winged helix family
Elon.3.EDS_102275	281090.Lxx20230	COG0093	Binds to 23S rRNA. Forms part of two intersubunit bridges in the 70S ribosome (By similarity)
Elon.3.EDS_102276	281090.Lxx20220	COG0198	One of the proteins that surrounds the polypeptide exit tunnel on the outside of the subunit (By similarity)
Elon.3.EDS_102277	281090.Lxx20210	COG0094	This is 1 of the proteins that binds and probably mediates the attachment of the 5S RNA into the large ribosomal subunit, where it forms part of the central protuberance. In the 70S ribosome it contacts protein S13 of the 30S subunit (bridge B1b), connecting the 2 subunits
Elon.3.EDS_102278	561230.PC1_3191	COG5301	NA
Elon.3.EDS_102279	579405.Dd703_3819	COG4385	phage Tail Protein
Elon.3.EDS_10228	861208.AGROH133_13300	COG1172	(ABC) transporter
Elon.3.EDS_102280	634500.EbC_01180	COG3948	Baseplate assembly protein
Elon.3.EDS_102282	1045855.DSC_09825	COG0075	aminotransferase
Elon.3.EDS_102283	983920.Y88_2436	COG0726	4-amino-4-deoxy-alpha-L-arabinopyranosyl undecaprenyl phosphate biosynthetic process
Elon.3.EDS_102284	1007104.SUS17_868	COG0352	Condenses 4-methyl-5-(beta-hydroxyethyl)thiazole monophosphate (THZ-P) and 2-methyl-4-amino-5-hydroxymethyl pyrimidine pyrophosphate (HMP-PP) to form thiamine monophosphate (TMP) (By similarity)
Elon.3.EDS_102285	649638.Trad_0140	COG0546	had-superfamily hydrolase, subfamily ia, variant
Elon.3.EDS_102286	4558.Sb02g015750.1	ENOG41104FT	Putative gypsy type transposon
Elon.3.EDS_10229	861208.AGROH133_13299	COG1129	(ABC) transporter
Elon.3.EDS_102290	345073.VC395_A0464	COG1670	#NAME?
Elon.3.EDS_102291	345073.VC0395_0797	COG3654	Death-On-Curing Family
Elon.3.EDS_102296	402626.Rpic_1809	COG3696	Heavy metal efflux pump, CzcA
Elon.3.EDS_10230	1042876.PPS_1550	COG0115	brancheD-chain amino acid aminotransferase
Elon.3.EDS_102300	378753.KRH_06550	COG1523	Glycogen debranching enzyme
Elon.3.EDS_102301	205922.Pfl01_5082	COG0480	Catalyzes the GTP-dependent ribosomal translocation step during translation elongation. During this step, the ribosome changes from the pre-translocational (PRE) to the post- translocational (POST) state as the newly formed A-site-bound peptidyl-tRNA and P-site-bound deacylated tRNA move to the P and E sites, respectively. Catalyzes the coordinated movement of the two tRNA molecules, the mRNA and…
Elon.3.EDS_102303	575589.HMPREF0018_00081	ENOG410YE1R	Phage replication protein CRI
Elon.3.EDS_102305	384676.PSEEN5250	COG0834	(ABC) transporter
Elon.3.EDS_102306	384676.PSEEN5249	ENOG4111YDR	rod shape-determining protein RodA
Elon.3.EDS_102308	224911.bll6273	COG0243	molybdopterin oxidoreductase
Elon.3.EDS_102309	871585.BDGL_001134	COG0841	acriflavin resistance protein
Elon.3.EDS_10231	536019.Mesop_5582	COG1196	Required for chromosome condensation and partitioning (By similarity)
Elon.3.EDS_102310	714961.BFZC1_05553	COG0628	Membrane
Elon.3.EDS_102311	871585.BDGL_000347	COG0137	Citrulline--aspartate ligase
Elon.3.EDS_102312	871585.BDGL_000348	COG1902	NADH flavin oxidoreductase, NADH oxidase
Elon.3.EDS_102314	765698.Mesci_5050	COG0623	Enoyl- acyl-carrier-protein reductase NADH
Elon.3.EDS_102315	314266.SKA58_08799	COG0344	Catalyzes the transfer of an acyl group from acyl- phosphate (acyl-PO(4)) to glycerol-3-phosphate (G3P) to form lysophosphatidic acid (LPA). This enzyme utilizes acyl-phosphate as fatty acyl donor, but not acyl-CoA or acyl-ACP (By similarity)
Elon.3.EDS_102316	379731.PST_3480	COG0110	acetyltransferase
Elon.3.EDS_102318	266835.mlr1243	COG1410	methionine synthase
Elon.3.EDS_102319	871585.BDGL_001601	COG0323	This protein is involved in the repair of mismatches in DNA. It is required for dam-dependent methyl-directed DNA mismatch repair. May act as a molecular matchmaker , a protein that promotes the formation of a stable complex between two or more DNA-binding proteins in an ATP-dependent manner without itself being part of a final effector complex (By similarity)
Elon.3.EDS_10232	765698.Mesci_5217	COG2017	converts alpha-aldose to the beta-anomer. It is active on D-glucose, L-arabinose, D-xylose, D-galactose, maltose and lactose (By similarity)
Elon.3.EDS_102320	871585.BDGL_001602	COG0802	protein family UPF0079, ATPase
Elon.3.EDS_102321	575586.HMPREF0016_00693	ENOG410XRPA	Porin Gram-negative type
Elon.3.EDS_102322	575588.HMPREF0017_00957	COG1011	Hydrolase
Elon.3.EDS_102323	652103.Rpdx1_0378	COG1587	synthase
Elon.3.EDS_102326	380703.AHA_3009	ENOG410XNMH	Histidine kinase
Elon.3.EDS_102328	266835.mlr5261	COG0463	Glycosyl transferase, family 2
Elon.3.EDS_10233	690566.Sphch_1564	COG1472	hydrolase family 3
Elon.3.EDS_102331	266117.Rxyl_0474	ENOG410YGF0	LysR family (Transcriptional regulator
Elon.3.EDS_102332	506534.Rhein_2751	COG0216	Peptide chain release factor 1 directs the termination of translation in response to the peptide chain termination codons UAG and UAA (By similarity)
Elon.3.EDS_102333	506534.Rhein_2750	COG0373	Catalyzes the NADPH-dependent reduction of glutamyl- tRNA(Glu) to glutamate 1-semialdehyde (GSA) (By similarity)
Elon.3.EDS_102334	685727.REQ_03740	ENOG410ZDP0	Histidine kinase
Elon.3.EDS_102336	751586.BDIM_16330	COG0318	Amp-dependent synthetase and ligase
Elon.3.EDS_102338	878320.AcavA_010100013669	COG0500	Methyltransferase
Elon.3.EDS_102339	652103.Rpdx1_1245	ENOG411225V	transcriptional regulator (AraC family)
Elon.3.EDS_10234	314266.SKA58_14717	COG2076	Multidrug Resistance protein
Elon.3.EDS_102340	258594.RPA1079	ENOG410ZVI6	Major Facilitator superfamily
Elon.3.EDS_102342	452662.SJA_C1-17490	COG1138	cytochrome c-type biogenesis protein
Elon.3.EDS_102343	314266.SKA58_10713	COG2332	Heme chaperone required for the biogenesis of c-type cytochromes. Transiently binds heme delivered by CcmC and transfers the heme to apo-cytochromes in a process facilitated by CcmF and CcmH (By similarity)
Elon.3.EDS_102345	690566.Sphch_0806	COG0755	cytochrome c
Elon.3.EDS_102346	314266.SKA58_10723	COG0034	glutamine phosphoribosylpyrophosphate amidotransferase
Elon.3.EDS_102349	478801.Ksed_09800	COG0563	Catalyzes the reversible transfer of the terminal phosphate group between ATP and AMP. Plays an important role in cellular energy homeostasis and in adenine nucleotide metabolism (By similarity)
Elon.3.EDS_10235	314266.SKA58_14722	COG0566	Methyltransferase
Elon.3.EDS_102351	266835.mlr6561	COG3628	GPW Gp25 family protein
Elon.3.EDS_102354	393305.YE3877	COG2801	Retrotransposon protein
Elon.3.EDS_102355	575586.HMPREF0016_01922	COG3047	outer membrane protein W
Elon.3.EDS_102357	575586.HMPREF0016_01491	COG1643	helicase
Elon.3.EDS_102359	316056.RPC_2830	COG3549	Plasmid maintenance system killer
Elon.3.EDS_102360	316056.RPC_2829	COG3093	Plasmid maintenance system antidote protein
Elon.3.EDS_102361	399739.Pmen_3191	COG0604	alcohol dehydrogenase
Elon.3.EDS_102363	331869.BAL199_07968	COG1484	IstB domain protein ATP-binding protein
Elon.3.EDS_102365	266835.mll4188	COG1819	Transferase
Elon.3.EDS_102366	536019.Mesop_1118	COG1802	GntR Family Transcriptional Regulator
Elon.3.EDS_102367	506534.Rhein_2101	COG1048	aconitate hydratase
Elon.3.EDS_102368	506534.Rhein_2102	COG2828	AcnD-accessory protein PrpF
Elon.3.EDS_10237	216591.BCAL2252	COG0415	deoxyribo-dipyrimidine photolyase
Elon.3.EDS_102370	506534.Rhein_2104	ENOG41123CT	Gcn5-related n-acetyltransferase
Elon.3.EDS_102373	575588.HMPREF0017_01708	COG0730	Membrane
Elon.3.EDS_102374	351746.Pput_2512	COG3202	carrier protein
Elon.3.EDS_102376	450851.PHZ_c3494	ENOG410XNNW	Dehydrogenase
Elon.3.EDS_102377	402626.Rpic_1228	COG0028	acetolactate synthase
Elon.3.EDS_102378	402626.Rpic_1229	COG0684	Globally modulates RNA abundance by binding to RNase E (Rne) and regulating its endonucleolytic activity. Can modulate Rne action in a substrate-dependent manner by altering the composition of the degradosome. Modulates RNA-binding and helicase activities of the degradosome (By similarity)
Elon.3.EDS_102379	446462.Amir_2627	ENOG4111NED	Binding-protein-dependent transport systems inner membrane component
Elon.3.EDS_10238	399739.Pmen_1925	COG0637	HAD-superfamily hydrolase subfamily IA variant 3
Elon.3.EDS_102380	408672.NBCG_02441	ENOG4111EUU	NMT1 THI5 like domain protein
Elon.3.EDS_102381	1114970.PSF113_4466	COG3210	filamentous hemagglutinin family outer membrane protein
Elon.3.EDS_102383	420662.Mpe_A3035	COG0137	Citrulline--aspartate ligase
Elon.3.EDS_102384	39947.LOC_Os12g15110.1	COG2801	Retrotransposon protein
Elon.3.EDS_102386	205922.Pfl01_3534	COG2249	(NAD(P)H dehydrogenase) (Quinone)
Elon.3.EDS_102387	205922.Pfl01_3535	COG1309	Transcriptional regulator
Elon.3.EDS_102388	76869.PputGB1_4863	COG1057	Catalyzes the reversible adenylation of nicotinate mononucleotide (NaMN) to nicotinic acid adenine dinucleotide (NaAD) (By similarity)
Elon.3.EDS_102389	384676.PSEEN4830	COG0014	Catalyzes the NADPH dependent reduction of L-gamma- glutamyl 5-phosphate into L-glutamate 5-semialdehyde and phosphate. The product spontaneously undergoes cyclization to form 1-pyrroline-5-carboxylate (By similarity)
Elon.3.EDS_10239	208964.PA2801	COG0824	Thioesterase
Elon.3.EDS_102390	379731.PST_0135	COG1200	ATP-dependent DNA helicase recG
Elon.3.EDS_102393	391008.Smal_0139	COG3550	domain protein
Elon.3.EDS_102397	452662.SJA_C1-04050	ENOG410Y8YW	NA
Elon.3.EDS_102399	878320.AcavA_010100007337	COG0583	Transcriptional regulator
Elon.3.EDS_1024	39947.LOC_Os12g15110.1	COG2801	Retrotransposon protein
Elon.3.EDS_10240	1001585.MDS_2970	COG2853	(LipO)protein
Elon.3.EDS_102400	323097.Nham_3790	ENOG4112268	Protein of unknown function (DUF2384)
Elon.3.EDS_102401	652103.Rpdx1_2258	COG5654	RES domain-containing protein
Elon.3.EDS_102405	420662.Mpe_A2951	COG0515	Serine Threonine protein kinase
Elon.3.EDS_102407	536019.Mesop_5691	COG1393	arsenate reductase (glutaredoxin) activity
Elon.3.EDS_102409	402626.Rpic_1996	COG3308	membrAne
Elon.3.EDS_102411	1001585.MDS_4701	COG0784	response regulator
Elon.3.EDS_102411	1001585.MDS_4701	COG1639	HDOD domain
Elon.3.EDS_102412	94122.Shewana3_1818	ENOG410XPJ6	NA
Elon.3.EDS_102413	317655.Sala_2633	COG5489	Protein of unknown function (DUF736)
Elon.3.EDS_102415	579138.Zymop_1384	COG2244	Polysaccharide biosynthesis protein
Elon.3.EDS_102417	395019.Bmul_4987	ENOG410Z3XZ	nucleic acid binding transcription factor activity
Elon.3.EDS_102419	699184.BCSJ1_09773	COG2759	formyltetrahydrofolate synthetase
Elon.3.EDS_10242	452863.Achl_2626	COG1835	Acyltransferase
Elon.3.EDS_102420	226900.BC2100	ENOG4111PHP	Methyltransferase
Elon.3.EDS_102426	526988.bcere0024_47140	COG1476	Transcriptional regulator
Elon.3.EDS_102427	226900.BC5025	COG0586	SNARE associated Golgi
Elon.3.EDS_102428	226900.BC2452	COG1020	non-ribosomal peptide synthetase
Elon.3.EDS_102429	765698.Mesci_0023	COG0779	Required for maturation of 30S ribosomal subunits (By similarity)
Elon.3.EDS_10243	637616.MDMS009_1021	COG2932	Repressor
Elon.3.EDS_102430	652103.Rpdx1_0449	COG0567	2-oxoglutarate dehydrogenase, E1
Elon.3.EDS_102431	316057.RPD_3927	COG0625	glutathione Stransferase
Elon.3.EDS_102434	509190.Cseg_3975	COG1607	thioesterase Superfamily protein
Elon.3.EDS_102435	509190.Cseg_3976	ENOG410XVVW	Zinc-finger domain
Elon.3.EDS_102436	509190.Cseg_3977	COG1131	(ABC) transporter
Elon.3.EDS_102437	871585.BDGL_001034	ENOG410XRPA	Porin Gram-negative type
Elon.3.EDS_102438	575588.HMPREF0017_01338	COG4775	Gram-negative-bacterium-type cell outer membrane assembly
Elon.3.EDS_102439	1007104.SUS17_2807	COG0741	transglycosylase
[truncated: 123,377 more rows]
